# Supplementary material for: 4-Chloro­anilinium perchlorate–18-crown-16 (1/1)
Source: Acta Crystallogr Sect E Struct Rep Online. 2011 Nov 23;67(Pt 12):o3400. doi: 10.1107/S1600536811048859 (PMC3239039; doi:10.1107/S1600536811048859)
Supplement: Supplementary file 1 [file e-67-o3400-sup1.cif]

##############################################################################
#                                                                            #
# This CIF contains the data in a paper accepted for publication in          #
# Acta Crystallographica Section E. It conforms to the requirements of       #
# Notes for Authors for Acta Crystallographica Section E, and has been       #
# peer reviewed under the auspices of the IUCr Commission on Journals.       #
#                                                                            #
# Full details of the Crystallographic Information File format               #
# are given in the paper "The Crystallographic Information File (CIF):       #
# a New Standard Archive File for Crystallography" by S. R. Hall, F. H.      #
# Allen and I. D. Brown [Acta Cryst. (1991), A47, 655-685].                  #
#                                                                            #
# The current version of the core CIF dictionary is obtainable from          #
# ftp://ftp.iucr.org/pub/cif_core.dic.                                       #
#                                                                            #
# Software is freely available for graphical display of the structure(s)     #
# in this CIF. For information consult the CIF software page                 #
# http://www.iucr.org/resources/cif/software.                                #
#                                                                            #
# This file may be used for bona fide research purposes within the           #
# scientific community so long as proper attribution is given to the journal # 
# article from which it was obtained.                                        #
#                                                                            #
##############################################################################
data_I
_audit_creation_method     SHELXL-97
_chemical_name_systematic
;
4-Chloroanilinium perchlorate--18-crown-16 (1/1)
;
_chemical_name_common     ?
_chemical_formula_moiety     'C6 H7 Cl N +, Cl O4 -, C12 H24 O6'
_chemical_formula_sum     'C18 H31 Cl2 N O10'
_chemical_formula_weight     492.34
_chemical_melting_point     ?
_symmetry_cell_setting     orthorhombic
_symmetry_space_group_name_H-M     'P n m a'
_symmetry_space_group_name_Hall     '-P 2ac 2n'
loop_
    _symmetry_equiv_pos_as_xyz
    'x, y, z'
    '-x+1/2, -y, z+1/2'
    'x+1/2, -y+1/2, -z+1/2'
    '-x, y+1/2, -z'
    '-x, -y, -z'
    'x-1/2, y, -z-1/2'
    '-x-1/2, y-1/2, z-1/2'
    'x, -y-1/2, z'
_cell_length_a     15.726(3)
_cell_length_b     11.525(2)
_cell_length_c     12.896(3)
_cell_angle_alpha     90.00
_cell_angle_beta     90.00
_cell_angle_gamma     90.00
_cell_volume     2337.3(8)
_cell_formula_units_Z     4
_cell_measurement_reflns_used     2820
_cell_measurement_theta_min     3.03
_cell_measurement_theta_max     27.48
_cell_measurement_temperature     293(2)
_exptl_crystal_description     'block'
_exptl_crystal_colour     'colorless'
_exptl_crystal_size_max     0.35
_exptl_crystal_size_mid     0.32
_exptl_crystal_size_min     0.28
_exptl_crystal_density_diffrn     1.399
_exptl_crystal_density_meas     ?
_exptl_crystal_density_method     'not measured'
_exptl_crystal_F_000     1040
_exptl_absorpt_coefficient_mu     0.330
_exptl_absorpt_correction_type     multi-scan
_exptl_absorpt_process_details     '(CrystalClear; Rigaku, 2005)'
_exptl_absorpt_correction_T_min     0.891
_exptl_absorpt_correction_T_max     0.912
_exptl_special_details
;
;
_diffrn_ambient_temperature     293(2)
_diffrn_radiation_type     MoK\a
_diffrn_radiation_wavelength     0.71073
_diffrn_radiation_source     'fine-focus sealed tube'
_diffrn_radiation_monochromator     graphite
_diffrn_measurement_device_type     'Rigaku SCXmini'
_diffrn_measurement_method     '\w scans'
_diffrn_detector_area_resol_mean     ?
_diffrn_reflns_number     23203
_diffrn_reflns_av_R_equivalents     0.0479
_diffrn_reflns_av_sigmaI/netI     0.0264
_diffrn_reflns_theta_min     3.03
_diffrn_reflns_theta_max     27.49
_diffrn_reflns_theta_full     27.49
_diffrn_measured_fraction_theta_max     0.999
_diffrn_measured_fraction_theta_full     0.999
_diffrn_reflns_limit_h_min     -20
_diffrn_reflns_limit_h_max     20
_diffrn_reflns_limit_k_min     -14
_diffrn_reflns_limit_k_max     14
_diffrn_reflns_limit_l_min     -16
_diffrn_reflns_limit_l_max     16
_diffrn_standards_number     ?
_diffrn_standards_interval_count     ?
_diffrn_standards_interval_time     ?
_diffrn_standards_decay_%     ?
_refine_special_details
;
Refinement of <i>F</i>^2^ against ALL reflections. The weighted <i>R</i>-factor
<i>wR</i> and goodness of fit <i>S</i> are based on <i>F</i>^2^, conventional
<i>R</i>-factors <i>R</i> are based on <i>F</i>, with <i>F</i> set to zero for
negative <i>F</i>^2^. The threshold expression of <i>F</i>^2^ >
\s(<i>F</i>^2^) is used only for calculating <i>R</i>-factors(gt) <i>etc</i>.
and is not relevant to the choice of reflections for refinement.
<i>R</i>-factors based on <i>F</i>^2^ are statistically about twice as large
as those based on <i>F</i>, and <i>R</i>- factors based on ALL data will be
even larger.
;
_reflns_number_total     2820
_reflns_number_gt     2231
_reflns_threshold_expression     I>2sigma(I)
_refine_ls_structure_factor_coef     Fsqd
_refine_ls_matrix_type     full
_refine_ls_R_factor_all     0.0594
_refine_ls_R_factor_gt     0.0454
_refine_ls_wR_factor_gt     0.1072
_refine_ls_wR_factor_ref     0.1138
_refine_ls_goodness_of_fit_ref     1.078
_refine_ls_restrained_S_all     1.078
_refine_ls_number_reflns     2820
_refine_ls_number_parameters     155
_refine_ls_number_restraints     0
_refine_ls_hydrogen_treatment     constr
_refine_ls_weighting_scheme     calc
_refine_ls_weighting_details
         'calc w=1/[\s^2^(Fo^2^)+(0.0418P)^2^+0.9195P] where P=(Fo^2^+2Fc^2^)/3'
_atom_sites_solution_hydrogens     geom
_atom_sites_solution_primary     direct
_atom_sites_solution_secondary     difmap
_refine_ls_shift/su_max     0.001
_refine_ls_shift/su_mean     0.000
_refine_diff_density_max     0.247
_refine_diff_density_min     -0.355
_refine_ls_extinction_method     'SHELXL97 (Sheldrick, 2008)'
_refine_ls_extinction_coef     0.0159(11)
_refine_ls_extinction_expression
                                  'Fc^*^=kFc[1+0.001xFc^2^\l^3^/sin(2\q)]^-1/4^'
loop_
    _atom_type_symbol
    _atom_type_description
    _atom_type_scat_dispersion_real
    _atom_type_scat_dispersion_imag
    _atom_type_scat_source
    'C' 'C' 0.0033 0.0016
                         'International Tables Vol C Tables 4.2.6.8 and 6.1.1.4'
    'H' 'H' 0.0000 0.0000
                         'International Tables Vol C Tables 4.2.6.8 and 6.1.1.4'
    'Cl' 'Cl' 0.1484 0.1585
                         'International Tables Vol C Tables 4.2.6.8 and 6.1.1.4'
    'N' 'N' 0.0061 0.0033
                         'International Tables Vol C Tables 4.2.6.8 and 6.1.1.4'
    'O' 'O' 0.0106 0.0060
                         'International Tables Vol C Tables 4.2.6.8 and 6.1.1.4'
_computing_data_collection     'CrystalClear (Rigaku, 2005)'
_computing_cell_refinement     'CrystalClear (Rigaku, 2005)'
_computing_data_reduction     'CrystalClear (Rigaku, 2005)'
_computing_structure_solution     'SHELXS97 (Sheldrick, 2008)'
_computing_structure_refinement     'SHELXL97 (Sheldrick, 2008)'
_computing_molecular_graphics     'SHELXTL (Sheldrick, 2008)'
_computing_publication_material     'SHELXL97 (Sheldrick, 2008)'
loop_
    _atom_site_type_symbol
    _atom_site_label
    _atom_site_fract_x
    _atom_site_fract_y
    _atom_site_fract_z
    _atom_site_U_iso_or_equiv
    _atom_site_adp_type
    _atom_site_calc_flag
    _atom_site_refinement_flags
    _atom_site_occupancy
    _atom_site_symmetry_multiplicity
    _atom_site_disorder_assembly
    _atom_site_disorder_group
    C C1 0.91237(18) 0.2500 0.5933(2) 0.0575(8) Uani d S 1 2 . .
    C C2 0.87729(13) 0.1459(2) 0.62262(16) 0.0587(5) Uani d . 1 1 . .
    H H2 0.9016 0.0763 0.6014 0.070 Uiso calc R 1 1 . .
    C C3 0.80513(12) 0.14605(17) 0.68421(15) 0.0500(5) Uani d . 1 1 . .
    H H3 0.7808 0.0764 0.7052 0.060 Uiso calc R 1 1 . .
    C C4 0.76968(15) 0.2500 0.71422(17) 0.0378(5) Uani d S 1 2 . .
    C C5 0.53619(13) 0.14754(16) 0.59540(14) 0.0496(5) Uani d . 1 1 . .
    H H5A 0.5865 0.1403 0.5524 0.059 Uiso calc R 1 1 . .
    H H5B 0.4868 0.1508 0.5504 0.059 Uiso calc R 1 1 . .
    C C6 0.52948(12) 0.04615(17) 0.66648(16) 0.0512(5) Uani d . 1 1 . .
    H H6A 0.4820 0.0570 0.7135 0.061 Uiso calc R 1 1 . .
    H H6B 0.5194 -0.0239 0.6266 0.061 Uiso calc R 1 1 . .
    C C7 0.59921(13) -0.04958(17) 0.80440(16) 0.0544(5) Uani d . 1 1 . .
    H H7A 0.5829 -0.1238 0.7751 0.065 Uiso calc R 1 1 . .
    H H7B 0.5557 -0.0262 0.8535 0.065 Uiso calc R 1 1 . .
    C C8 0.68241(13) -0.06071(17) 0.85833(16) 0.0545(5) Uani d . 1 1 . .
    H H8A 0.6801 -0.1240 0.9079 0.065 Uiso calc R 1 1 . .
    H H8B 0.7269 -0.0775 0.8084 0.065 Uiso calc R 1 1 . .
    C C9 0.77936(13) 0.0436(2) 0.96481(17) 0.0600(6) Uani d . 1 1 . .
    H H9A 0.8262 0.0451 0.9158 0.072 Uiso calc R 1 1 . .
    H H9B 0.7837 -0.0269 1.0056 0.072 Uiso calc R 1 1 . .
    C C10 0.78372(15) 0.1468(2) 1.03395(16) 0.0644(6) Uani d . 1 1 . .
    H H10A 0.7344 0.1485 1.0791 0.077 Uiso calc R 1 1 . .
    H H10B 0.8342 0.1423 1.0770 0.077 Uiso calc R 1 1 . .
    Cl Cl1 0.10405(4) 0.2500 0.20475(5) 0.0469(2) Uani d S 1 2 . .
    Cl Cl2 1.00340(6) 0.2500 0.51600(8) 0.0976(4) Uani d S 1 2 . .
    N N1 0.69437(12) 0.2500 0.78054(15) 0.0387(5) Uani d S 1 2 . .
    H H1A 0.6518 0.2853 0.7478 0.046 Uiso d PR 0.50 1 . .
    H H1B 0.7058 0.2875 0.8392 0.046 Uiso d PR 0.50 1 . .
    H H1C 0.6796 0.1772 0.7949 0.046 Uiso d PR 0.50 1 . .
    O O1 0.78626(12) 0.2500 0.97279(13) 0.0544(5) Uani d S 1 2 . .
    O O2 0.70060(8) 0.04546(12) 0.91065(11) 0.0527(4) Uani d . 1 1 . .
    O O3 0.60630(8) 0.03499(11) 0.72394(10) 0.0478(3) Uani d . 1 1 . .
    O O4 0.54115(12) 0.2500 0.65597(13) 0.0455(4) Uani d S 1 2 . .
    O O5 0.11758(11) 0.14801(15) 0.26549(15) 0.0858(6) Uani d . 1 1 . .
    O O6 0.01894(12) 0.2500 0.16435(17) 0.0607(6) Uani d S 1 2 . .
    O O7 0.16221(14) 0.2500 0.11884(19) 0.0741(6) Uani d S 1 2 . .
loop_
    _atom_site_aniso_label
    _atom_site_aniso_U_11
    _atom_site_aniso_U_22
    _atom_site_aniso_U_33
    _atom_site_aniso_U_12
    _atom_site_aniso_U_13
    _atom_site_aniso_U_23
    C1 0.0407(14) 0.090(2) 0.0422(15) 0.000 -0.0008(12) 0.000
    C2 0.0585(12) 0.0672(14) 0.0505(11) 0.0166(10) 0.0025(10) -0.0023(10)
    C3 0.0553(11) 0.0468(11) 0.0479(10) 0.0032(9) 0.0018(9) 0.0011(8)
    C4 0.0391(12) 0.0444(13) 0.0300(11) 0.000 -0.0071(10) 0.000
    C5 0.0565(11) 0.0473(11) 0.0449(10) -0.0017(9) -0.0074(9) -0.0085(8)
    C6 0.0509(11) 0.0433(11) 0.0593(12) -0.0099(8) -0.0062(9) -0.0063(9)
    C7 0.0625(12) 0.0391(10) 0.0615(12) -0.0065(9) 0.0045(10) 0.0074(9)
    C8 0.0642(12) 0.0384(10) 0.0608(12) 0.0091(9) 0.0062(10) 0.0101(9)
    C9 0.0535(12) 0.0660(14) 0.0605(13) 0.0097(10) -0.0093(10) 0.0190(11)
    C10 0.0638(13) 0.0852(17) 0.0443(11) 0.0034(12) -0.0125(10) 0.0145(11)
    Cl1 0.0432(3) 0.0385(3) 0.0590(4) 0.000 -0.0009(3) 0.000
    Cl2 0.0602(5) 0.1460(10) 0.0868(7) 0.000 0.0281(5) 0.000
    N1 0.0406(11) 0.0353(10) 0.0402(11) 0.000 -0.0047(9) 0.000
    O1 0.0623(12) 0.0639(13) 0.0371(10) 0.000 -0.0077(9) 0.000
    O2 0.0505(8) 0.0460(8) 0.0615(8) 0.0089(6) -0.0078(6) 0.0064(6)
    O3 0.0491(7) 0.0395(7) 0.0549(8) -0.0047(5) -0.0017(6) 0.0056(6)
    O4 0.0579(11) 0.0386(10) 0.0402(9) 0.000 -0.0079(8) 0.000
    O5 0.0794(11) 0.0744(12) 0.1034(13) 0.0009(9) -0.0148(10) 0.0373(10)
    O6 0.0463(11) 0.0551(12) 0.0807(14) 0.000 -0.0060(10) 0.000
    O7 0.0584(13) 0.0833(16) 0.0807(15) 0.000 0.0156(12) 0.000
_geom_special_details
;
All e.s.d.'s (except the e.s.d. in the dihedral angle between two l.s. planes)
are estimated using the full covariance matrix. The cell e.s.d.'s are taken
into account individually in the estimation of e.s.d.'s in distances, angles
and torsion angles; correlations between e.s.d.'s in cell parameters are only
used when they are defined by crystal symmetry. An approximate (isotropic)
treatment of cell e.s.d.'s is used for estimating e.s.d.'s involving l.s.
planes.
;
loop_
    _geom_bond_atom_site_label_1
    _geom_bond_atom_site_label_2
    _geom_bond_site_symmetry_2
    _geom_bond_distance
    _geom_bond_publ_flag
    C1 C2 . 1.374(3) ?
    C1 C2 8_565 1.374(3) ?
    C1 Cl2 . 1.744(3) ?
    C2 C3 . 1.385(3) ?
    C2 H2 . 0.9300 ?
    C3 C4 . 1.377(2) ?
    C3 H3 . 0.9300 ?
    C4 C3 8_565 1.377(2) ?
    C4 N1 . 1.461(3) ?
    C5 O4 . 1.418(2) ?
    C5 C6 . 1.489(3) ?
    C5 H5A . 0.9700 ?
    C5 H5B . 0.9700 ?
    C6 O3 . 1.423(2) ?
    C6 H6A . 0.9700 ?
    C6 H6B . 0.9700 ?
    C7 O3 . 1.428(2) ?
    C7 C8 . 1.487(3) ?
    C7 H7A . 0.9700 ?
    C7 H7B . 0.9700 ?
    C8 O2 . 1.426(2) ?
    C8 H8A . 0.9700 ?
    C8 H8B . 0.9700 ?
    C9 O2 . 1.422(2) ?
    C9 C10 . 1.489(3) ?
    C9 H9A . 0.9700 ?
    C9 H9B . 0.9700 ?
    C10 O1 . 1.427(2) ?
    C10 H10A . 0.9700 ?
    C10 H10B . 0.9700 ?
    Cl1 O5 . 1.4284(16) ?
    Cl1 O5 8_565 1.4284(16) ?
    Cl1 O6 . 1.436(2) ?
    Cl1 O7 . 1.437(2) ?
    N1 H1A . 0.8896 ?
    N1 H1B . 0.8899 ?
    N1 H1C . 0.8901 ?
    O1 C10 8_565 1.427(2) ?
    O4 C5 8_565 1.418(2) ?
loop_
    _geom_angle_atom_site_label_1
    _geom_angle_atom_site_label_2
    _geom_angle_atom_site_label_3
    _geom_angle_site_symmetry_1
    _geom_angle_site_symmetry_3
    _geom_angle
    _geom_angle_publ_flag
    C2 C1 C2 . 8_565 121.7(3) ?
    C2 C1 Cl2 . . 119.15(13) ?
    C2 C1 Cl2 8_565 . 119.15(13) ?
    C1 C2 C3 . . 119.1(2) ?
    C1 C2 H2 . . 120.5 ?
    C3 C2 H2 . . 120.5 ?
    C4 C3 C2 . . 119.59(19) ?
    C4 C3 H3 . . 120.2 ?
    C2 C3 H3 . . 120.2 ?
    C3 C4 C3 8_565 . 120.9(2) ?
    C3 C4 N1 8_565 . 119.52(12) ?
    C3 C4 N1 . . 119.52(12) ?
    O4 C5 C6 . . 108.56(15) ?
    O4 C5 H5A . . 110.0 ?
    C6 C5 H5A . . 110.0 ?
    O4 C5 H5B . . 110.0 ?
    C6 C5 H5B . . 110.0 ?
    H5A C5 H5B . . 108.4 ?
    O3 C6 C5 . . 109.35(15) ?
    O3 C6 H6A . . 109.8 ?
    C5 C6 H6A . . 109.8 ?
    O3 C6 H6B . . 109.8 ?
    C5 C6 H6B . . 109.8 ?
    H6A C6 H6B . . 108.3 ?
    O3 C7 C8 . . 109.26(15) ?
    O3 C7 H7A . . 109.8 ?
    C8 C7 H7A . . 109.8 ?
    O3 C7 H7B . . 109.8 ?
    C8 C7 H7B . . 109.8 ?
    H7A C7 H7B . . 108.3 ?
    O2 C8 C7 . . 108.89(15) ?
    O2 C8 H8A . . 109.9 ?
    C7 C8 H8A . . 109.9 ?
    O2 C8 H8B . . 109.9 ?
    C7 C8 H8B . . 109.9 ?
    H8A C8 H8B . . 108.3 ?
    O2 C9 C10 . . 108.79(17) ?
    O2 C9 H9A . . 109.9 ?
    C10 C9 H9A . . 109.9 ?
    O2 C9 H9B . . 109.9 ?
    C10 C9 H9B . . 109.9 ?
    H9A C9 H9B . . 108.3 ?
    O1 C10 C9 . . 109.65(16) ?
    O1 C10 H10A . . 109.7 ?
    C9 C10 H10A . . 109.7 ?
    O1 C10 H10B . . 109.7 ?
    C9 C10 H10B . . 109.7 ?
    H10A C10 H10B . . 108.2 ?
    O5 Cl1 O5 . 8_565 110.74(17) ?
    O5 Cl1 O6 . . 109.74(9) ?
    O5 Cl1 O6 8_565 . 109.74(9) ?
    O5 Cl1 O7 . . 109.15(10) ?
    O5 Cl1 O7 8_565 . 109.15(10) ?
    O6 Cl1 O7 . . 108.27(14) ?
    C4 N1 H1A . . 109.4 ?
    C4 N1 H1B . . 109.5 ?
    H1A N1 H1B . . 109.5 ?
    C4 N1 H1C . . 109.5 ?
    H1A N1 H1C . . 109.5 ?
    H1B N1 H1C . . 109.5 ?
    C10 O1 C10 . 8_565 112.8(2) ?
    C9 O2 C8 . . 113.21(15) ?
    C6 O3 C7 . . 111.95(14) ?
    C5 O4 C5 . 8_565 112.76(19) ?
loop_
    _geom_torsion_atom_site_label_1
    _geom_torsion_atom_site_label_2
    _geom_torsion_atom_site_label_3
    _geom_torsion_atom_site_label_4
    _geom_torsion_site_symmetry_1
    _geom_torsion_site_symmetry_2
    _geom_torsion_site_symmetry_3
    _geom_torsion_site_symmetry_4
    _geom_torsion
    _geom_torsion_publ_flag
    C2 C1 C2 C3 8_565 . . . -0.6(4) ?
    Cl2 C1 C2 C3 . . . . 179.84(17) ?
    C1 C2 C3 C4 . . . . 0.4(3) ?
    C2 C3 C4 C3 . . . 8_565 -0.3(4) ?
    C2 C3 C4 N1 . . . . -179.03(18) ?
    O4 C5 C6 O3 . . . . -66.0(2) ?
    O3 C7 C8 O2 . . . . 65.9(2) ?
    O2 C9 C10 O1 . . . . -65.6(2) ?
    C9 C10 O1 C10 . . . 8_565 175.35(13) ?
    C10 C9 O2 C8 . . . . -168.13(16) ?
    C7 C8 O2 C9 . . . . -179.95(16) ?
    C5 C6 O3 C7 . . . . 171.17(16) ?
    C8 C7 O3 C6 . . . . 177.55(16) ?
    C6 C5 O4 C5 . . . 8_565 -172.01(12) ?
loop_
    _geom_hbond_atom_site_label_D
    _geom_hbond_atom_site_label_H
    _geom_hbond_atom_site_label_A
    _geom_hbond_site_symmetry_A
    _geom_hbond_distance_DH
    _geom_hbond_distance_HA
    _geom_hbond_distance_DA
    _geom_hbond_angle_DHA
    N1 H1A O4 . 0.89 2.14 2.896(3) 141.8
    N1 H1A O3 8_565 0.89 2.21 2.9311(17) 137.5
    N1 H1B O2 8_565 0.89 2.14 2.8952(18) 142.8
    N1 H1B O1 . 0.89 2.18 2.870(3) 133.9
    N1 H1C O2 . 0.89 2.15 2.8952(18) 140.2
    N1 H1C O3 . 0.89 2.20 2.9311(17) 138.7
data_global
_journal_date_recd_electronic     2011-10-24
_journal_date_accepted     2011-11-16
_journal_name_full     'Acta Crystallographica, Section E'
_journal_year     2011
_journal_volume     67
_journal_issue     12
_journal_page_first     o3400
_journal_page_last     o3400
_journal_paper_category     QO
_journal_coeditor_code     MW2036
_publ_contact_author_name     'Chun-Hua Yu'
_publ_contact_author_address
;
Ordered Matter Science Research Center
Collenge of Chemistry and Chemical Engineering
Southeast University
Nanjing 211189
People's Republic of China
;
_publ_contact_author_email     jxyuchunhua@163.com
_publ_contact_author_fax     ?
_publ_contact_author_phone     ?
_publ_section_title
;
4-Chloroanilinium perchlorate--18-crown-16 (1/1)
;
loop_
    _publ_author_name
    _publ_author_footnote
    _publ_author_address
    'Yu, Chun-Hua' .
;
Ordered Matter Science Research Center
Collenge of Chemistry and Chemical Engineering
Southeast University
Nanjing 211189
People's Republic of China
;
