# Supplementary material for: 4-Chloro­anilinium perchlorate–18-crown-16 (1/1)
Source: Acta Crystallogr Sect E Struct Rep Online. 2011 Nov 23;67(Pt 12):o3400. doi: 10.1107/S1600536811048859 (PMC3239039; doi:10.1107/S1600536811048859)
Supplement: Supplementary file 2 [file e-67-o3400-Isup2.hkl]

# 
# h,k,l, Fc-squared, Fo-squared, sigma(Fo-squared) and status flag 
# 
data_I
_shelx_title ' I' 
_shelx_refln_list_code          4 
_shelx_F_calc_maximum      231.25 
_exptl_crystal_F_000      1040.00 
_reflns_d_resolution_high  0.7700 
 
loop_ 
 _symmetry_equiv_pos_as_xyz 
 'x, y, z' 
 '-x+1/2, -y, z+1/2' 
 'x+1/2, -y+1/2, -z+1/2' 
 '-x, y+1/2, -z' 
 '-x, -y, -z' 
 'x-1/2, y, -z-1/2' 
 '-x-1/2, y-1/2, z-1/2' 
 'x, -y-1/2, z' 
 
_cell_length_a    15.7260 
_cell_length_b    11.5250 
_cell_length_c    12.8960 
_cell_angle_alpha  90.000 
_cell_angle_beta   90.000 
_cell_angle_gamma  90.000 
 
_shelx_F_squared_multiplier     1.000 
 
loop_ 
 _refln_index_h 
 _refln_index_k 
 _refln_index_l 
 _refln_F_squared_calc 
 _refln_F_squared_meas 
 _refln_F_squared_sigma 
 _refln_observed_status 
   4   0   0      667.12      631.84     18.37 o 
   6   0   0      169.98      171.56      5.28 o 
   8   0   0     1116.95     1142.82     26.57 o 
  10   0   0    17803.26    17536.96    468.09 o 
  12   0   0     1439.53     1531.92     42.83 o 
  14   0   0      683.11      716.70     37.50 o 
  16   0   0      201.17      195.46     17.74 o 
  18   0   0       97.56       95.20     15.03 o 
  20   0   0       69.00       69.08     15.76 o 
   2   1   0     5220.15     5327.34     43.43 o 
   4   1   0    14172.71    15086.03    304.26 o 
   6   1   0      957.97      925.02     13.01 o 
   8   1   0     4047.84     4381.16     67.36 o 
  10   1   0      377.69      389.42      8.20 o 
  12   1   0     2263.21     2405.88     49.25 o 
  14   1   0       22.61       35.01      6.10 o 
  16   1   0       89.29       94.83      8.77 o 
  18   1   0       58.53       46.26      8.39 o 
  20   1   0       28.65       35.77      9.00 o 
   0   2   0     9760.50     9652.66    154.35 o 
   2   2   0     6336.33     6463.23     95.88 o 
   4   2   0     1122.84     1320.87     19.07 o 
   6   2   0     1480.47     1555.09     21.79 o 
   8   2   0     1867.14     1872.91     34.26 o 
  10   2   0      107.88      111.92      4.43 o 
  12   2   0      395.12      381.06      9.24 o 
  14   2   0       34.01       35.20      4.05 o 
  16   2   0        4.93       24.61      6.53 o 
  18   2   0       75.79       81.80      9.65 o 
  20   2   0       33.70       27.05      8.04 o 
   2   3   0     9827.57     8976.00    124.25 o 
   4   3   0      413.94      386.63      5.70 o 
   6   3   0        0.91        3.15      1.80 o 
   8   3   0      316.65      356.21      7.41 o 
  10   3   0       64.16       65.02      3.14 o 
  12   3   0      666.58      696.91     15.83 o 
  14   3   0       51.02       50.25      4.63 o 
  16   3   0       69.21       68.30      8.11 o 
  18   3   0        0.01        6.58      8.68 o 
  20   3   0       26.98       23.45      8.25 o 
   0   4   0    23518.29    22572.40    194.85 o 
   2   4   0     2293.37     2223.89     17.23 o 
   4   4   0     1775.82     1994.86     29.90 o 
   6   4   0       11.77        7.66      2.70 o 
   8   4   0      203.82      214.33      5.60 o 
  10   4   0     2217.77     2255.30     44.60 o 
  12   4   0      471.60      514.18     13.00 o 
  14   4   0       65.50       67.32      5.69 o 
  16   4   0      147.17      148.74     10.74 o 
  18   4   0       84.93       85.06      9.56 o 
   2   5   0     4593.54     4623.09     74.66 o 
   4   5   0      133.74      166.20      3.51 o 
   6   5   0      223.19      232.69      5.31 o 
   8   5   0       36.18       37.32      3.21 o 
  10   5   0      179.64      174.65      6.28 o 
  12   5   0     1914.30     1854.87     43.06 o 
  14   5   0      114.18      120.99      9.09 o 
  16   5   0       22.53       19.80      6.02 o 
  18   5   0       44.73       42.07      8.77 o 
   0   6   0     7273.74     7299.10    243.96 o 
   2   6   0      199.91      186.02      4.75 o 
   4   6   0      775.68      898.89     12.99 o 
   6   6   0      119.46       92.85      3.24 o 
   8   6   0        3.71       10.32      2.84 o 
  10   6   0      747.90      762.27     25.74 o 
  12   6   0      385.97      368.08     11.28 o 
  14   6   0        9.84       17.19      4.57 o 
  16   6   0       69.50       43.73      7.71 o 
  18   6   0       26.48       30.73      7.74 o 
   2   7   0      295.75      270.02     10.18 o 
   4   7   0      152.35      134.93     11.09 o 
   6   7   0       54.88       68.71      5.99 o 
   8   7   0       37.44       22.38      2.99 o 
  10   7   0       26.32       30.27      3.58 o 
  12   7   0      159.95      159.40     13.13 o 
  14   7   0       35.87       37.48      5.57 o 
  16   7   0       39.87       50.46     10.39 o 
  18   7   0        1.57        8.96      7.38 o 
   0   8   0     3240.98     3285.77    129.64 o 
   2   8   0      455.41      514.58     17.78 o 
   4   8   0        6.68        6.37      2.05 o 
   6   8   0       25.46       25.68      4.83 o 
   8   8   0      355.63      370.12     13.25 o 
  10   8   0       57.46       83.04      6.56 o 
  12   8   0        2.95        8.55      4.18 o 
  14   8   0       12.39       11.30      5.71 o 
  16   8   0        1.00       -1.16      6.27 o 
   2   9   0     1866.20     1892.73     59.88 o 
   4   9   0      985.42      854.54     24.67 o 
   6   9   0      108.11      124.58      9.91 o 
   8   9   0      113.16       96.88      7.81 o 
  10   9   0       37.73       25.53      5.03 o 
  12   9   0      912.07      900.17     32.66 o 
  14   9   0        0.81        7.01      6.28 o 
  16   9   0       87.85      113.06     14.37 o 
   0  10   0    16671.80    16801.17    841.38 o 
   2  10   0        1.18       -0.38      5.42 o 
   4  10   0       14.62       20.23      5.24 o 
   6  10   0       30.57       34.91      6.37 o 
   8  10   0        3.86        6.13      5.73 o 
  10  10   0     1244.55     1191.38     41.01 o 
  12  10   0      272.72      248.61     15.55 o 
  14  10   0      232.53      236.20     18.75 o 
   2  11   0       32.60       34.29      6.56 o 
   4  11   0      410.25      366.80     18.04 o 
   6  11   0        6.13       10.38      7.85 o 
   8  11   0       60.31       48.09      8.05 o 
  10  11   0       37.07       31.58      7.96 o 
  12  11   0       40.55       51.94     10.42 o 
   0  12   0       33.77       40.53     11.52 o 
   2  12   0       22.65       15.53      6.42 o 
   4  12   0        1.69       -3.22      4.81 o 
   6  12   0        0.74        2.78      4.43 o 
   8  12   0       20.14       14.92      6.61 o 
  10  12   0        0.08       -0.26      4.81 o 
  12  12   0       10.15       25.82     10.27 o 
   2  13   0      445.50      420.33     23.37 o 
   4  13   0        0.04       -0.28      5.88 o 
   6  13   0       47.23       51.96      9.44 o 
   8  13   0       38.68       40.90      8.98 o 
  10  13   0        5.46       16.73      9.39 o 
   0  14   0      370.49      408.66     38.57 o 
   2  14   0       15.03       26.83      8.02 o 
   4  14   0       13.44       20.79      7.90 o 
   6  14   0       96.81      105.76     13.43 o 
   2   0   1       28.29       78.98      1.68 o 
   3   0   1      987.42      940.14     20.98 o 
   4   0   1      691.13      771.33     18.04 o 
   5   0   1      245.41      225.53      2.69 o 
   6   0   1     9364.06     9245.93    120.01 o 
   7   0   1     1269.95     1299.49     17.41 o 
   8   0   1      845.41      822.88     13.86 o 
   9   0   1      157.61      166.48      4.55 o 
  10   0   1      378.36      366.99      7.90 o 
  11   0   1     3370.86     3348.36     59.46 o 
  12   0   1      135.14      122.30      6.34 o 
  13   0   1        1.94        2.14      3.05 o 
  14   0   1       49.52       43.94      4.29 o 
  15   0   1     1115.97     1066.09     40.41 o 
  16   0   1       26.00       23.68      6.40 o 
  17   0   1      127.37      118.05     11.25 o 
  18   0   1       37.33       52.54      8.75 o 
  19   0   1        4.65       11.88      6.33 o 
  20   0   1       32.82       43.66      9.06 o 
   2   1   1     1291.57     1150.86     12.03 o 
   3   1   1    19054.89    19090.36    182.63 o 
   4   1   1    10553.41    10441.54     77.02 o 
   5   1   1      152.21      161.03      1.86 o 
   6   1   1      456.88      393.97      4.03 o 
   7   1   1       75.65       66.95      1.44 o 
   8   1   1     2354.72     2427.48     25.48 o 
   9   1   1      325.77      340.36      4.81 o 
  10   1   1      234.24      224.35      3.92 o 
  11   1   1       32.58       38.52      1.74 o 
  12   1   1      373.64      345.43      6.72 o 
  13   1   1      439.33      383.67      8.85 o 
  14   1   1      157.66      168.98      6.88 o 
  15   1   1      141.72      155.32      7.69 o 
  16   1   1       44.21       46.40      4.74 o 
  17   1   1       10.61       16.92      4.05 o 
  18   1   1      149.81      147.05      9.15 o 
  19   1   1       24.01       29.87      6.16 o 
  20   1   1        7.58       11.09      5.58 o 
   1   2   1       87.00       82.22      1.37 o 
   2   2   1    36150.26    35734.81    289.16 o 
   3   2   1     7532.79     7847.69     75.81 o 
   4   2   1     1344.53     1186.29     13.03 o 
   5   2   1       11.46       24.88      0.88 o 
   6   2   1     2526.63     2493.64     24.32 o 
   7   2   1     1709.11     1740.13     18.23 o 
   8   2   1     3289.19     3382.07     37.60 o 
   9   2   1      936.10      915.64     11.31 o 
  10   2   1      497.60      508.90      7.12 o 
  11   2   1       82.75       81.32      2.36 o 
  12   2   1     2105.51     2006.35     31.21 o 
  13   2   1      606.69      605.17     11.32 o 
  14   2   1      284.02      277.88      7.44 o 
  15   2   1       47.81       43.47      3.68 o 
  16   2   1      238.84      240.68      9.86 o 
  17   2   1       82.22       72.52      6.51 o 
  18   2   1       34.70       55.23      5.86 o 
  19   2   1        1.93        7.08      4.18 o 
  20   2   1       22.46       24.79      5.39 o 
   0   3   1     1959.04     1991.88     29.51 o 
   1   3   1      713.32      692.26      5.51 o 
   2   3   1     2523.87     2330.63     16.57 o 
   3   3   1      196.11      179.02      2.18 o 
   4   3   1      611.72      624.91      8.95 o 
   5   3   1       57.11       61.82      1.87 o 
   6   3   1       11.19       24.07      1.14 o 
   7   3   1       12.99       15.02      1.15 o 
   8   3   1      936.57      934.82     11.67 o 
   9   3   1       51.87       67.00      2.17 o 
  10   3   1      604.59      564.27      8.25 o 
  11   3   1        4.01        6.87      1.47 o 
  12   3   1       38.29       40.46      2.56 o 
  13   3   1        9.01       16.17      2.19 o 
  14   3   1      173.83      159.29      5.64 o 
  15   3   1       39.33       46.47      4.08 o 
  16   3   1      109.11      115.72      7.34 o 
  17   3   1       54.34       65.43      6.10 o 
  18   3   1       18.69       15.65      4.35 o 
  19   3   1        1.52        3.81      3.83 o 
   1   4   1       50.99       55.47      1.22 o 
   2   4   1     1846.63     1966.10     21.80 o 
   3   4   1     3108.23     3281.67     30.09 o 
   4   4   1      315.89      279.42      3.76 o 
   5   4   1      867.47      797.77      9.40 o 
   6   4   1        0.11        7.91      1.70 o 
   7   4   1       20.71       17.97      1.24 o 
   8   4   1        3.90        2.47      1.25 o 
   9   4   1       26.03       41.00      2.95 o 
  10   4   1       26.48       30.52      2.20 o 
  11   4   1      330.63      308.00      7.67 o 
  12   4   1       80.83       81.33      3.50 o 
  13   4   1      154.61      147.35      6.64 o 
  14   4   1      885.90      855.30     17.24 o 
  15   4   1      122.94      120.89      6.31 o 
  16   4   1       68.03       78.10      6.33 o 
  17   4   1        0.01       29.32     10.45 o 
  18   4   1       10.64       14.58      4.45 o 
  19   4   1        0.07        1.18      3.84 o 
   0   5   1      413.46      525.24      6.70 o 
   1   5   1      252.11      284.82      5.29 o 
   2   5   1      235.81      217.80      4.28 o 
   3   5   1     2315.77     2376.04     22.08 o 
   4   5   1      889.32      911.92      9.80 o 
   5   5   1       20.20       13.20      1.07 o 
   6   5   1      168.18      211.78      4.29 o 
   7   5   1      180.66      175.76      4.15 o 
   8   5   1        8.92       17.36      2.08 o 
   9   5   1       69.76       70.58      2.52 o 
  10   5   1       70.09       78.85      2.93 o 
  11   5   1      205.39      187.27      4.80 o 
  12   5   1      290.25      272.69      6.46 o 
  13   5   1      479.14      485.40     11.51 o 
  14   5   1      138.47      141.87      5.55 o 
  15   5   1        0.48        4.03      2.94 o 
  16   5   1        0.11        1.00      3.17 o 
  17   5   1       42.07       35.22      6.13 o 
  18   5   1        9.07       13.31      4.48 o 
  19   5   1        0.10        0.85      4.16 o 
   1   6   1       53.50       64.26      2.08 o 
   2   6   1        4.55        1.91      1.57 o 
   3   6   1      543.32      543.06      6.00 o 
   4   6   1      915.03      916.75      9.87 o 
   5   6   1      451.96      442.52      6.14 o 
   6   6   1      219.83      216.54      4.47 o 
   7   6   1        1.23        3.11      1.17 o 
   8   6   1      189.97      219.05      4.86 o 
   9   6   1       24.06       31.67      1.98 o 
  10   6   1       58.83       69.75      3.46 o 
  11   6   1       73.32       66.02      3.22 o 
  12   6   1        4.53       12.99      3.25 o 
  13   6   1       99.70       97.73      4.68 o 
  14   6   1      415.97      381.20     10.92 o 
  15   6   1       19.12       26.85      4.68 o 
  16   6   1       75.87       82.61      6.45 o 
  17   6   1        1.16       -0.73      3.29 o 
  18   6   1       28.97       32.66      5.38 o 
   0   7   1     1958.22     1917.30     49.39 o 
   1   7   1      600.96      575.65      7.22 o 
   2   7   1      410.63      387.54      5.97 o 
   3   7   1       26.58       25.62      1.73 o 
   4   7   1      682.60      627.24     11.15 o 
   5   7   1        0.30        8.01      1.42 o 
   6   7   1       24.83       24.92      1.44 o 
   7   7   1        1.22        7.77      2.38 o 
   8   7   1      367.53      337.67      7.06 o 
   9   7   1       30.59       33.25      2.63 o 
  10   7   1      476.18      496.09     11.22 o 
  11   7   1        1.47        7.74      3.84 o 
  12   7   1        9.30       12.97      2.39 o 
  13   7   1        5.62        3.60      2.56 o 
  14   7   1      229.40      243.39      9.07 o 
  15   7   1       10.11       28.98      8.09 o 
  16   7   1       61.15       61.02      7.32 o 
  17   7   1        6.52        7.70      4.92 o 
  18   7   1       30.30       58.58      9.14 o 
   1   8   1      161.24      170.37      6.27 o 
   2   8   1     2868.68     2629.67     51.50 o 
   3   8   1      414.37      396.86      7.13 o 
   4   8   1        0.21       -0.91      1.27 o 
   5   8   1       29.73       31.71      2.20 o 
   6   8   1      313.28      294.73      7.42 o 
   7   8   1      196.13      194.65      5.74 o 
   8   8   1      574.00      563.68     12.62 o 
   9   8   1       10.37       17.21      2.71 o 
  10   8   1       85.18       87.40      4.47 o 
  11   8   1        0.48        3.70      2.86 o 
  12   8   1      440.80      465.98     12.56 o 
  13   8   1       85.48       86.72      5.69 o 
  14   8   1       90.98       91.29      7.02 o 
  15   8   1       28.52       40.65      5.99 o 
  16   8   1       40.19       44.45      6.89 o 
  17   8   1        4.04       10.46      5.60 o 
   0   9   1      341.22      322.59     15.91 o 
   1   9   1        9.89       18.65      4.27 o 
   2   9   1      195.46      207.66      8.34 o 
   3   9   1     1253.08     1271.66     29.81 o 
   4   9   1      474.67      461.35      9.49 o 
   5   9   1        2.69        5.75      1.68 o 
   6   9   1      104.28      108.20      4.15 o 
   7   9   1        0.41       -0.12      2.01 o 
   8   9   1      318.49      309.96      8.80 o 
   9   9   1      106.89      118.24      5.60 o 
  10   9   1       23.57       36.52      3.69 o 
  11   9   1        6.11       20.97      3.80 o 
  12   9   1      144.44      145.22      7.45 o 
  13   9   1       55.90       67.37      6.29 o 
  14   9   1        0.10        1.49      3.45 o 
  15   9   1       18.79       19.68      5.37 o 
  16   9   1       16.57       16.14      5.83 o 
   1  10   1       77.99       89.90      6.95 o 
   2  10   1       37.31       35.72      4.58 o 
   3  10   1      199.13      194.32      8.58 o 
   4  10   1        5.13       12.93      3.91 o 
   5  10   1        1.51        1.45      3.25 o 
   6  10   1      551.65      542.24     16.42 o 
   7  10   1        2.48        1.92      2.62 o 
   8  10   1      155.22      147.30      5.97 o 
   9  10   1        0.04        2.34      2.74 o 
  10  10   1       24.81       33.48      4.00 o 
  11  10   1      164.32      160.72      7.47 o 
  12  10   1        5.06       13.48      3.82 o 
  13  10   1        1.96        3.15      3.93 o 
  14  10   1        7.21        5.19      4.23 o 
  15  10   1      101.13       95.97     12.78 o 
   0  11   1      235.77      247.65     15.60 o 
   1  11   1       39.58       39.90      5.27 o 
   2  11   1       33.99       47.80      7.08 o 
   3  11   1      133.70      135.36      7.65 o 
   4  11   1      685.53      621.24     19.14 o 
   5  11   1        0.24        4.36      3.78 o 
   6  11   1       69.59       74.23      5.91 o 
   7  11   1       18.36       26.28      4.71 o 
   8  11   1      155.45      148.19      8.63 o 
   9  11   1        6.14        2.07      3.68 o 
  10  11   1      138.97      147.43      8.72 o 
  11  11   1        3.26        4.95      5.29 o 
  12  11   1       15.30       25.70      6.95 o 
  13  11   1       47.13       70.97      8.35 o 
   1  12   1       21.44       24.29      4.67 o 
   2  12   1      634.75      604.34     20.65 o 
   3  12   1       34.28       35.97      5.36 o 
   4  12   1      124.15      132.09      8.14 o 
   5  12   1        2.77        8.46      3.96 o 
   6  12   1      100.30       93.67      6.86 o 
   7  12   1        8.42        5.19      3.73 o 
   8  12   1      229.94      217.14     10.86 o 
   9  12   1        0.01        4.85      4.60 o 
  10  12   1       45.97       45.15      6.16 o 
  11  12   1        5.86        2.13      4.72 o 
  12  12   1      173.57      169.28     13.42 o 
   0  13   1        6.05        0.28      5.11 o 
   1  13   1        0.13        1.00      3.75 o 
   2  13   1       51.95       55.31      6.23 o 
   3  13   1        1.13        3.65      4.23 o 
   4  13   1        5.49        6.88      4.25 o 
   5  13   1        5.37        6.70      4.41 o 
   6  13   1        0.79       -1.30      3.88 o 
   7  13   1       17.15        7.32      4.50 o 
   8  13   1       30.65       18.62      5.17 o 
   9  13   1        0.40        4.08      4.39 o 
  10  13   1       12.71       28.46      9.11 o 
   1  14   1       13.34       21.93      5.50 o 
   2  14   1        6.59        8.22      4.95 o 
   3  14   1        8.17       12.54      5.04 o 
   4  14   1        5.28        8.79      4.65 o 
   5  14   1        4.20        3.24      4.16 o 
   6  14   1       13.53       16.48      5.37 o 
   7  14   1        1.01        3.15      4.36 o 
   0   0   2    11235.18    10848.63    164.21 o 
   1   0   2     2889.89     2650.70     56.28 o 
   2   0   2     3478.87     3672.00     29.97 o 
   3   0   2     8264.25     8610.64     87.20 o 
   4   0   2    39689.95    39432.79    611.25 o 
   5   0   2     4147.87     4199.49    123.86 o 
   6   0   2     5153.20     5131.01     98.60 o 
   7   0   2      537.77      635.19     20.21 o 
   8   0   2      576.53      629.02     13.85 o 
   9   0   2     2959.86     2798.82     81.30 o 
  10   0   2      488.40      545.08     13.69 o 
  11   0   2        0.12       -1.12      2.28 o 
  12   0   2      143.31      128.97      6.28 o 
  13   0   2      155.52      140.45      9.14 o 
  14   0   2     3257.58     3266.00     89.55 o 
  15   0   2       47.70       32.43      4.71 o 
  16   0   2       14.95       19.83      5.68 o 
  17   0   2        2.15       16.26      6.10 o 
  18   0   2        6.47        7.65      5.42 o 
  19   0   2       13.04       13.29      6.42 o 
  20   0   2       19.49       34.78     10.53 o 
   1   1   2     1517.25     1534.31     22.49 o 
   2   1   2    13404.55    13513.76     83.46 o 
   3   1   2     8037.60     7958.70     49.75 o 
   4   1   2        5.28        8.88      0.73 o 
   5   1   2        0.13        5.72      1.10 o 
   6   1   2      556.23      587.23      9.18 o 
   7   1   2       85.69       90.02      2.45 o 
   8   1   2     1922.62     1976.68     23.35 o 
   9   1   2     1285.93     1370.54     17.45 o 
  10   1   2      688.39      679.23      9.99 o 
  11   1   2      672.55      667.69     12.61 o 
  12   1   2      459.24      432.91      9.60 o 
  13   1   2       43.08       43.79      3.35 o 
  14   1   2        6.93       13.30      2.56 o 
  15   1   2       17.15       21.38      2.94 o 
  16   1   2       52.54       71.43      5.92 o 
  17   1   2        2.53       -2.66      3.20 o 
  18   1   2       81.75       95.57      7.04 o 
  19   1   2        9.43       19.96      7.82 o 
  20   1   2       27.15       17.56      6.41 o 
   0   2   2      167.91      184.00      3.62 o 
   1   2   2     3476.35     3824.99     37.35 o 
   2   2   2    10684.94    10749.40    114.12 o 
   3   2   2     1735.34     1653.12     15.19 o 
   4   2   2      350.32      297.96      4.46 o 
   5   2   2      378.28      384.17      6.58 o 
   6   2   2      458.11      394.13      7.91 o 
   7   2   2       81.96       71.84      2.45 o 
   8   2   2     1001.52     1068.54     13.52 o 
   9   2   2     1176.11     1334.25     19.89 o 
  10   2   2      100.92      101.79      3.12 o 
  11   2   2       30.07       35.81      2.17 o 
  12   2   2      435.45      436.17      8.55 o 
  13   2   2      479.34      468.83     11.56 o 
  14   2   2      153.90      147.70      5.74 o 
  15   2   2       34.80       31.94      3.30 o 
  16   2   2       14.39       27.62      3.81 o 
  17   2   2        7.29       15.03      4.60 o 
  18   2   2        9.42        5.37      3.77 o 
  19   2   2       27.73       73.61     14.27 o 
  20   2   2        0.40        0.20      4.35 o 
   1   3   2     9936.23     9601.18     84.18 o 
   2   3   2     2862.93     2797.64     30.49 o 
   3   3   2        0.16        4.84      1.45 o 
   4   3   2       47.65       58.40      2.69 o 
   5   3   2      131.70      116.41      2.97 o 
   6   3   2      469.54      528.02      6.29 o 
   7   3   2      480.80      503.07      6.45 o 
   8   3   2      449.81      406.29      5.70 o 
   9   3   2      128.42      103.97      2.85 o 
  10   3   2      251.48      261.05      5.45 o 
  11   3   2      815.11      783.77     14.69 o 
  12   3   2      636.91      630.11     11.90 o 
  13   3   2       13.02       14.98      2.92 o 
  14   3   2       64.48       68.71      4.16 o 
  15   3   2      551.77      535.74     13.52 o 
  16   3   2        0.70       -2.29      2.73 o 
  17   3   2        1.86        2.65      3.66 o 
  18   3   2       87.23      100.39      7.76 o 
  19   3   2        0.01       13.41      4.69 o 
   0   4   2      847.17      866.52     11.13 o 
   1   4   2     9155.30     9047.31     87.41 o 
   2   4   2      189.97      190.31      2.56 o 
   3   4   2        0.27        4.33      0.86 o 
   4   4   2     1069.10     1000.95     11.07 o 
   5   4   2      501.80      477.49      8.36 o 
   6   4   2     1829.55     1837.33     25.59 o 
   7   4   2       63.90       92.97      2.33 o 
   8   4   2       17.74       18.63      1.41 o 
   9   4   2       58.90       54.16      2.09 o 
  10   4   2        0.75        0.83      1.25 o 
  11   4   2      842.94      835.96     14.94 o 
  12   4   2       76.52       65.75      3.19 o 
  13   4   2       12.76       15.92      3.02 o 
  14   4   2      755.02      760.26     17.34 o 
  15   4   2        0.38        1.64      2.90 o 
  16   4   2      218.68      224.58      9.24 o 
  17   4   2        2.16       26.83     12.69 o 
  18   4   2        2.37        3.87      3.79 o 
  19   4   2        1.87        2.05      3.75 o 
   1   5   2       19.07       23.55      1.54 o 
   2   5   2     1299.65     1355.97     13.25 o 
   3   5   2      248.28      313.68      4.00 o 
   4   5   2      574.90      641.91      7.59 o 
   5   5   2       19.42       26.57      1.94 o 
   6   5   2      226.21      262.14      4.59 o 
   7   5   2       15.99       13.59      1.42 o 
   8   5   2      190.36      164.20      4.20 o 
   9   5   2       36.31       33.19      1.99 o 
  10   5   2       24.56       33.84      2.16 o 
  11   5   2      153.73      145.66      4.11 o 
  12   5   2      536.67      539.28     11.60 o 
  13   5   2       71.02       71.78      4.02 o 
  14   5   2        2.91        5.75      3.11 o 
  15   5   2        3.80        3.11      2.94 o 
  16   5   2       37.90       42.76      4.66 o 
  17   5   2       22.05       17.02      4.52 o 
  18   5   2       77.78       84.58      7.11 o 
  19   5   2       17.58       13.13      5.24 o 
   0   6   2      372.77      372.15      5.58 o 
   1   6   2     3865.36     4095.03     39.27 o 
   2   6   2       20.47       18.89      1.68 o 
   3   6   2      137.13       97.26      2.17 o 
   4   6   2        0.96        2.75      0.90 o 
   5   6   2      441.14      463.58      6.43 o 
   6   6   2      451.94      438.69      6.63 o 
   7   6   2        9.82       13.25      2.15 o 
   8   6   2       47.26       48.79      2.30 o 
   9   6   2       25.97       34.94      2.63 o 
  10   6   2        0.67        6.44      2.36 o 
  11   6   2      591.51      554.95     10.78 o 
  12   6   2       11.28       21.73      2.74 o 
  13   6   2       84.00       88.91      4.43 o 
  14   6   2      263.17      279.68      8.16 o 
  15   6   2       22.35       22.04      4.91 o 
  16   6   2       87.96       81.97      6.39 o 
  17   6   2        3.48        7.95      3.92 o 
  18   6   2        0.09        7.99      4.54 o 
   1   7   2     1970.72     1781.47     30.21 o 
   2   7   2      314.12      323.95      5.77 o 
   3   7   2        0.62        0.98      0.94 o 
   4   7   2       15.96       17.19      1.86 o 
   5   7   2      465.90      457.38      6.39 o 
   6   7   2       63.99       60.12      2.18 o 
   7   7   2      149.58      129.95      3.34 o 
   8   7   2       81.54       73.98      2.70 o 
   9   7   2      247.91      236.84      5.86 o 
  10   7   2      113.33       86.17      3.49 o 
  11   7   2      122.38      134.54      6.19 o 
  12   7   2      270.14      301.18      8.02 o 
  13   7   2        1.00       -0.21      2.13 o 
  14   7   2       32.02       29.47      3.44 o 
  15   7   2      233.26      216.03      9.33 o 
  16   7   2        6.33        7.91      4.26 o 
  17   7   2        0.00       -0.02      4.46 o 
   0   8   2      291.49      285.12     12.11 o 
   1   8   2      376.82      366.35     10.05 o 
   2   8   2      180.00      158.88      4.94 o 
   3   8   2      159.11      145.16      3.90 o 
   4   8   2      210.29      212.98      5.01 o 
   5   8   2       20.60       22.34      3.07 o 
   6   8   2      135.60      152.90      5.11 o 
   7   8   2      113.82      117.12      4.42 o 
   8   8   2        5.15        5.75      2.37 o 
   9   8   2      107.85       92.18      4.81 o 
  10   8   2       62.04       69.93      4.25 o 
  11   8   2        1.88       -0.25      2.04 o 
  12   8   2       86.12      123.34      7.26 o 
  13   8   2      117.03      126.33      7.53 o 
  14   8   2       59.66       71.16      6.93 o 
  15   8   2       17.04       15.72      4.74 o 
  16   8   2        0.14       -1.30      4.27 o 
  17   8   2        2.87        7.56      6.43 o 
   1   9   2       24.88       22.92      3.68 o 
   2   9   2     1539.04     1511.40     34.26 o 
   3   9   2      902.88      912.01     22.71 o 
   4   9   2       96.82      101.26      3.98 o 
   5   9   2       25.31       33.00      2.45 o 
   6   9   2      192.27      176.13      5.55 o 
   7   9   2        5.93        3.70      2.18 o 
   8   9   2      410.59      393.53     10.20 o 
   9   9   2      119.37      104.72      5.12 o 
  10   9   2      205.59      244.78      8.26 o 
  11   9   2      205.49      220.84      9.10 o 
  12   9   2      200.72      210.33      9.27 o 
  13   9   2        0.03       -3.74      3.74 o 
  14   9   2        1.30        4.40      3.72 o 
  15   9   2       25.93       34.74      6.01 o 
  16   9   2       51.27       54.86      7.59 o 
   0  10   2      962.73      987.11     38.50 o 
   1  10   2      141.81      168.76      8.51 o 
   2  10   2      172.42      162.77      8.35 o 
   3  10   2       87.58       88.06      6.27 o 
   4  10   2      877.88      882.37     23.83 o 
   5  10   2      209.80      198.51      8.99 o 
   6  10   2      180.89      174.06      8.49 o 
   7  10   2       39.36       53.11      3.95 o 
   8  10   2       80.90       90.05      4.83 o 
   9  10   2      356.52      355.96     10.92 o 
  10  10   2      208.56      194.35      7.76 o 
  11  10   2        4.05        4.44      3.65 o 
  12  10   2        0.35        3.54      3.38 o 
  13  10   2       16.72       25.31      4.93 o 
  14  10   2      296.43      305.73     14.36 o 
   1  11   2       20.06       15.66      4.14 o 
   2  11   2       95.37       90.54      6.58 o 
   3  11   2       67.53       75.55      5.82 o 
   4  11   2        8.54       14.31      3.96 o 
   5  11   2       99.36       88.92      6.49 o 
   6  11   2        6.69        9.01      3.74 o 
   7  11   2        3.97        5.71      3.57 o 
   8  11   2       38.32       36.82      5.37 o 
   9  11   2      176.59      161.33      9.86 o 
  10  11   2        2.25        3.12      3.40 o 
  11  11   2       14.58       19.68      5.47 o 
  12  11   2       39.61       42.32      6.55 o 
  13  11   2        1.53        1.85      4.78 o 
   0  12   2       68.82       64.66      8.34 o 
   1  12   2       11.33        5.31      3.68 o 
   2  12   2       88.13       92.57      6.94 o 
   3  12   2       70.36       84.47      6.64 o 
   4  12   2        2.13        9.13      4.29 o 
   5  12   2        9.63       12.24      4.08 o 
   6  12   2        1.24        1.77      3.57 o 
   7  12   2        5.52        6.11      4.97 o 
   8  12   2        3.23        3.78      4.31 o 
   9  12   2       36.94       49.40      6.03 o 
  10  12   2        9.61        6.03      4.36 o 
  11  12   2        2.04        5.59      4.57 o 
   1  13   2       92.72       99.34      7.72 o 
   2  13   2      238.18      235.98     12.78 o 
   3  13   2        0.97       -1.76      3.75 o 
   4  13   2        6.67       10.19      4.32 o 
   5  13   2        3.08        6.37      4.15 o 
   6  13   2        6.65        4.23      3.91 o 
   7  13   2        2.53        3.45      3.92 o 
   8  13   2       61.78       67.34      7.67 o 
   9  13   2        4.51        7.85      5.18 o 
   0  14   2      160.31      146.04     15.79 o 
   1  14   2       58.82       63.93      7.93 o 
   2  14   2       49.23       63.64      7.39 o 
   3  14   2        1.56       -4.79      4.79 o 
   4  14   2       40.35       38.23      6.55 o 
   5  14   2        2.40        1.61      4.16 o 
   6  14   2       59.54       50.04      7.24 o 
   1   0   3     7715.00     7501.89     66.39 o 
   2   0   3      159.13      179.47      3.72 o 
   3   0   3    53478.00    52626.29   1094.67 o 
   4   0   3      341.01      447.68      8.85 o 
   5   0   3     1150.23     1034.42     17.09 o 
   6   0   3     4400.47     4903.77    104.02 o 
   7   0   3    14048.56    14395.25    278.85 o 
   8   0   3      180.03      198.84      7.20 o 
   9   0   3       61.63       84.81      4.88 o 
  10   0   3      484.28      491.95     12.80 o 
  11   0   3      483.27      459.82     13.35 o 
  12   0   3      210.46      205.34      9.40 o 
  13   0   3        2.31        7.31      3.45 o 
  14   0   3       95.83       83.23      6.71 o 
  15   0   3      221.99      234.79     10.92 o 
  16   0   3        0.16        0.55      4.01 o 
  17   0   3        3.38        9.24      6.38 o 
  18   0   3        0.01       -0.76      4.87 o 
  19   0   3       55.00       53.06      8.69 o 
  20   0   3        0.26        2.20      8.97 o 
   0   1   3     9648.52     9960.99     98.87 o 
   1   1   3    23180.45    22825.27    252.33 o 
   2   1   3    11760.26    11783.83    102.80 o 
   3   1   3      996.81      872.51      6.29 o 
   4   1   3     2490.43     2538.25     24.29 o 
   5   1   3     1706.80     1771.88     18.78 o 
   6   1   3     1776.72     1661.82     20.29 o 
   7   1   3      128.02      152.38      3.41 o 
   8   1   3     1411.17     1377.57     27.12 o 
   9   1   3       54.96       75.16      3.19 o 
  10   1   3      768.42      765.40     13.38 o 
  11   1   3     1545.39     1673.89     28.56 o 
  12   1   3      169.01      159.24      5.49 o 
  13   1   3      200.77      196.96      6.22 o 
  14   1   3       97.49      102.70      4.87 o 
  15   1   3       27.33       29.19      3.44 o 
  16   1   3       13.62       13.75      2.81 o 
  17   1   3       95.87       92.56      7.60 o 
  18   1   3        5.93       10.39      4.04 o 
  19   1   3        8.93        8.69      4.51 o 
  20   1   3        8.60        1.68      4.48 o 
   1   2   3     8266.95     8112.51     88.67 o 
   2   2   3      951.42      997.87     14.44 o 
   3   2   3     1357.38     1562.04     20.47 o 
   4   2   3     7745.58     7695.23     73.87 o 
   5   2   3      229.61      271.90      3.18 o 
   6   2   3     3437.54     3621.40     46.18 o 
   7   2   3      898.89      892.09     15.44 o 
   8   2   3      849.25      832.95     12.47 o 
   9   2   3      296.29      285.80      5.30 o 
  10   2   3     1173.30     1137.00     16.24 o 
  11   2   3      777.30      720.06     13.80 o 
  12   2   3      126.13      140.67      5.10 o 
  13   2   3      110.63      110.44      5.94 o 
  14   2   3      239.86      260.14      8.12 o 
  15   2   3       19.44       16.03      3.02 o 
  16   2   3      375.25      357.29     11.81 o 
  17   2   3       60.80       51.18      5.57 o 
  18   2   3        1.48        3.27      3.76 o 
  19   2   3       99.35       90.06      8.02 o 
   0   3   3      369.14      322.07      5.70 o 
   1   3   3      771.60      797.37      9.40 o 
   2   3   3     3300.67     3439.62     55.06 o 
   3   3   3      707.68      611.40      7.98 o 
   4   3   3      310.84      317.56      6.33 o 
   5   3   3      314.27      321.67      6.26 o 
   6   3   3      576.37      569.79      9.24 o 
   7   3   3       47.77       42.90      2.70 o 
   8   3   3      395.10      401.87      5.86 o 
   9   3   3      349.38      351.02      6.53 o 
  10   3   3      325.37      344.81      6.71 o 
  11   3   3        1.80        2.06      1.69 o 
  12   3   3      229.16      242.24      6.92 o 
  13   3   3       63.24       65.10      3.92 o 
  14   3   3      111.78       98.36      4.76 o 
  15   3   3       26.65       34.16      3.67 o 
  16   3   3       10.27       10.85      4.64 o 
  17   3   3       45.41       49.75      5.43 o 
  18   3   3       35.41       31.57      5.12 o 
  19   3   3        6.30        7.89      4.51 o 
   1   4   3    14085.48    14315.50    155.78 o 
   2   4   3     2396.20     2517.06     26.05 o 
   3   4   3      683.51      658.79      8.09 o 
   4   4   3      225.82      195.10      3.72 o 
   5   4   3        1.68       14.49      2.36 o 
   6   4   3      105.33       99.31      2.33 o 
   7   4   3     1672.86     1713.96     21.23 o 
   8   4   3        0.03       -1.14      1.14 o 
   9   4   3      778.38      738.38     10.75 o 
  10   4   3        1.25        1.26      1.60 o 
  11   4   3      421.30      414.26      8.79 o 
  12   4   3        2.27        3.52      1.91 o 
  13   4   3      146.14      152.83      5.92 o 
  14   4   3        0.62        3.10      2.52 o 
  15   4   3       12.15       14.52      3.88 o 
  16   4   3        1.99        0.70      2.93 o 
  17   4   3       18.41       21.21      5.08 o 
  18   4   3       17.65       14.93      4.65 o 
  19   4   3       59.67       72.07      8.88 o 
   0   5   3       15.57       25.65      1.74 o 
   1   5   3     3072.20     3064.10     32.48 o 
   2   5   3     1828.47     1964.20     21.61 o 
   3   5   3     4178.03     4123.63     46.53 o 
   4   5   3     1514.57     1632.65     19.19 o 
   5   5   3      811.50      889.13     12.00 o 
   6   5   3      180.37      183.53      3.89 o 
   7   5   3      208.94      203.96      4.62 o 
   8   5   3      598.32      558.89      8.82 o 
   9   5   3      147.24      137.49      3.76 o 
  10   5   3      803.21      806.27     13.39 o 
  11   5   3      387.62      352.12      8.48 o 
  12   5   3       14.69       16.42      2.77 o 
  13   5   3      792.21      757.30     16.56 o 
  14   5   3      175.65      172.12      6.85 o 
  15   5   3       10.70       14.98      3.38 o 
  16   5   3       60.69       66.03      5.26 o 
  17   5   3      225.20      211.41     10.00 o 
  18   5   3        0.09        1.83      4.36 o 
   1   6   3     3895.67     4038.38     45.19 o 
   2   6   3       91.82      109.46      2.20 o 
   3   6   3      707.87      697.91      8.69 o 
   4   6   3      173.06      166.35      3.10 o 
   5   6   3       12.32       12.74      1.70 o 
   6   6   3      337.20      369.95      7.33 o 
   7   6   3      612.43      595.82      9.91 o 
   8   6   3      127.49      129.96      4.58 o 
   9   6   3      356.38      340.31      8.00 o 
  10   6   3       51.93       54.99      2.83 o 
  11   6   3      125.40      129.35      4.94 o 
  12   6   3       23.90       25.17      2.85 o 
  13   6   3       36.27       40.74      3.32 o 
  14   6   3       15.98       12.01      2.96 o 
  15   6   3        3.83       10.49      3.11 o 
  16   6   3       63.95       74.17      6.38 o 
  17   6   3        2.76        0.61      3.24 o 
  18   6   3        5.05        7.65      5.20 o 
   0   7   3        6.66        9.56      1.54 o 
   1   7   3       39.32       31.57      1.98 o 
   2   7   3     1498.46     1529.65     17.81 o 
   3   7   3       56.95       47.86      1.55 o 
   4   7   3      834.66      809.02     10.90 o 
   5   7   3       17.72       22.63      1.50 o 
   6   7   3      505.81      510.81      8.27 o 
   7   7   3       10.95       21.69      2.56 o 
   8   7   3      406.10      387.14      8.61 o 
   9   7   3       62.00       45.38      2.59 o 
  10   7   3      120.60      119.61      4.76 o 
  11   7   3        4.91        1.36      2.02 o 
  12   7   3       50.82       37.64      3.34 o 
  13   7   3        4.04        4.06      2.37 o 
  14   7   3      101.23       95.92      5.52 o 
  15   7   3        4.72        6.00      4.88 o 
  16   7   3        9.39       12.05      5.34 o 
  17   7   3       11.78       15.51      8.77 o 
   1   8   3     1202.32     1197.33     24.12 o 
   2   8   3      113.21      102.92      3.82 o 
   3   8   3       27.17       27.14      2.07 o 
   4   8   3      947.29      946.93     17.66 o 
   5   8   3      138.17      129.28      4.31 o 
   6   8   3      337.96      334.27      7.89 o 
   7   8   3      104.45      101.22      4.47 o 
   8   8   3      101.91      110.20      3.92 o 
   9   8   3       51.91       56.06      3.46 o 
  10   8   3      132.99      143.89      5.19 o 
  11   8   3      203.84      240.06      7.85 o 
  12   8   3       31.86       41.02      4.26 o 
  13   8   3       12.74        9.85      3.48 o 
  14   8   3       62.65       54.76      5.19 o 
  15   8   3       73.23       91.99      7.86 o 
  16   8   3      111.33       98.63      9.19 o 
   0   9   3      535.48      528.68     21.18 o 
   1   9   3     1267.14     1252.36     29.84 o 
   2   9   3      195.25      182.02      7.92 o 
   3   9   3      494.14      477.81     11.21 o 
   4   9   3       68.64       67.36      4.61 o 
   5   9   3      214.19      173.21      6.10 o 
   6   9   3       34.98       45.40      3.32 o 
   7   9   3       55.34       69.14      3.99 o 
   8   9   3       22.98       33.51      3.50 o 
   9   9   3       15.07        8.74      2.79 o 
  10   9   3       28.24       31.17      4.82 o 
  11   9   3      396.76      367.39     12.98 o 
  12   9   3       31.15       34.06      4.89 o 
  13   9   3       33.37       27.79      4.76 o 
  14   9   3       13.44       15.93      4.69 o 
  15   9   3        0.25        7.58      4.49 o 
   1  10   3      273.61      279.58     10.85 o 
   2  10   3       99.95      100.52      6.89 o 
   3  10   3     1145.82     1142.75     30.46 o 
   4  10   3        1.77        2.02      3.47 o 
   5  10   3      158.14      163.96      8.38 o 
   6  10   3      125.06      108.60      5.56 o 
   7  10   3      374.05      329.25      9.43 o 
   8  10   3        0.05        2.96      2.57 o 
   9  10   3        9.68        6.30      2.92 o 
  10  10   3       40.33       48.43      4.48 o 
  11  10   3        1.02        3.54      3.40 o 
  12  10   3       23.01       24.30      4.43 o 
  13  10   3        4.88        1.54      3.26 o 
  14  10   3        7.19        6.15      5.63 o 
   0  11   3      260.91      242.09     15.59 o 
   1  11   3      399.29      413.33     14.81 o 
   2  11   3      333.22      328.11     13.00 o 
   3  11   3       27.47       25.46      5.29 o 
   4  11   3      258.42      259.74     10.52 o 
   5  11   3       14.45       14.53      4.19 o 
   6  11   3      162.25      162.34      8.93 o 
   7  11   3        9.47        7.99      3.66 o 
   8  11   3      147.83      123.25      7.88 o 
   9  11   3        5.25       18.73      6.63 o 
  10  11   3       57.98       70.25      7.13 o 
  11  11   3       88.63       75.71      9.50 o 
  12  11   3       16.93       20.84      5.67 o 
  13  11   3       35.71       80.08     19.92 o 
   1  12   3       81.48       92.60      7.27 o 
   2  12   3       78.41       91.60      7.18 o 
   3  12   3        0.08        7.94      4.01 o 
   4  12   3      221.30      212.71     10.28 o 
   5  12   3       53.92       68.71      7.68 o 
   6  12   3      164.47      156.66      9.25 o 
   7  12   3        0.41        3.12      4.39 o 
   8  12   3       52.96       53.69      6.45 o 
   9  12   3       30.84       39.57      5.51 o 
  10  12   3       43.14       38.57      6.48 o 
  11  12   3       17.04       30.96      8.33 o 
   0  13   3       10.47       20.97      8.67 o 
   1  13   3        6.03       12.08      4.98 o 
   2  13   3        9.02        9.93      4.56 o 
   3  13   3       56.01       50.87      6.39 o 
   4  13   3       12.09        8.72      4.42 o 
   5  13   3       15.49       14.95      5.02 o 
   6  13   3        4.42        4.24      4.18 o 
   7  13   3       69.38       67.34      7.06 o 
   8  13   3        0.13        2.99      3.94 o 
   9  13   3       11.47       15.58      5.91 o 
   1  14   3      159.97      168.01     11.12 o 
   2  14   3        6.61        6.66      6.11 o 
   3  14   3        3.43        0.18      4.25 o 
   4  14   3        0.23       -0.58      4.16 o 
   5  14   3       12.33       10.14      5.07 o 
   6  14   3       12.29        9.67      4.96 o 
   0   0   4     1161.49     1177.10     33.97 o 
   1   0   4     1249.21     1396.77     30.31 o 
   2   0   4      675.29      685.81     12.00 o 
   3   0   4     6135.10     5811.18     38.00 o 
   4   0   4        1.05        6.30      3.16 o 
   5   0   4       72.34       84.27      4.64 o 
   6   0   4     3274.84     3229.72     46.26 o 
   7   0   4     1943.35     1971.38     59.78 o 
   8   0   4     4724.28     4705.98     91.81 o 
   9   0   4       89.03       56.51      3.61 o 
  10   0   4     2965.37     2764.21    193.91 o 
  11   0   4      217.10      195.97      9.58 o 
  12   0   4       97.50       91.86      9.89 o 
  13   0   4      460.96      438.91     14.86 o 
  14   0   4      254.39      220.22     10.53 o 
  15   0   4       18.14       33.27      5.04 o 
  16   0   4        4.33        6.17      4.30 o 
  17   0   4       80.29       52.58      7.66 o 
  18   0   4      331.73      295.24     21.51 o 
  19   0   4        7.57        5.42      7.44 o 
   1   1   4       64.51       29.68      0.99 o 
   2   1   4     2206.52     2203.04     13.99 o 
   3   1   4      912.52     1016.43     10.66 o 
   4   1   4      329.57      343.69      3.80 o 
   5   1   4      350.66      418.39      5.30 o 
   6   1   4     8669.36     8651.96     80.30 o 
   7   1   4      479.07      499.52      7.01 o 
   8   1   4      781.78      754.65     12.53 o 
   9   1   4      217.18      208.93      5.34 o 
  10   1   4      100.39      101.38      4.69 o 
  11   1   4       30.08       27.81      2.72 o 
  12   1   4      565.60      586.58     13.79 o 
  13   1   4      190.24      189.75      6.40 o 
  14   1   4      124.75      111.32      4.93 o 
  15   1   4       53.36       61.78      4.13 o 
  16   1   4        3.27        5.90      3.23 o 
  17   1   4        0.12        4.46      3.18 o 
  18   1   4       19.97       19.77      5.93 o 
  19   1   4        3.80        6.43      5.25 o 
   0   2   4     2234.00     2254.27     29.24 o 
   1   2   4     2976.36     2973.96     44.29 o 
   2   2   4      544.41      571.24      5.96 o 
   3   2   4      624.82      571.28      5.98 o 
   4   2   4     2971.39     3201.83     31.25 o 
   5   2   4        4.08        2.56      1.43 o 
   6   2   4     1392.81     1480.13     15.67 o 
   7   2   4      184.33      145.57      3.48 o 
   8   2   4        1.73        3.84      1.14 o 
   9   2   4      372.73      378.57      7.72 o 
  10   2   4     1203.66     1118.30     23.11 o 
  11   2   4     1015.10     1005.88     20.02 o 
  12   2   4        1.87        7.20      3.48 o 
  13   2   4       99.92       90.79      4.34 o 
  14   2   4      121.73      117.00      5.40 o 
  15   2   4        3.51       12.46      3.27 o 
  16   2   4      155.44      150.97      6.78 o 
  17   2   4       42.78       42.73      4.48 o 
  18   2   4        0.28        4.76      5.21 o 
  19   2   4       15.66       12.24      5.51 o 
   1   3   4     3918.07     3836.62     39.50 o 
   2   3   4      955.36     1000.04     10.54 o 
   3   3   4     2532.38     2755.95     31.76 o 
   4   3   4      126.41      111.54      2.20 o 
   5   3   4      250.94      190.78      3.11 o 
   6   3   4      334.47      368.64      6.42 o 
   7   3   4      473.74      449.92     10.06 o 
   8   3   4      521.75      517.32      7.54 o 
   9   3   4     1679.86     1664.12     29.52 o 
  10   3   4        1.24        4.10      2.49 o 
  11   3   4      300.87      278.75      6.51 o 
  12   3   4       33.58       43.23      3.11 o 
  13   3   4      374.53      385.96     10.03 o 
  14   3   4        0.88        1.65      2.30 o 
  15   3   4      196.13      193.07      7.54 o 
  16   3   4       65.24       64.64      4.81 o 
  17   3   4        0.98        5.96      3.26 o 
  18   3   4       39.74       37.98      6.27 o 
  19   3   4       18.32       18.20      5.66 o 
   0   4   4      975.57     1009.02     16.24 o 
   1   4   4      130.91      161.37      3.38 o 
   2   4   4        7.30        6.94      1.64 o 
   3   4   4     1341.52     1266.82     23.75 o 
   4   4   4      142.11      149.50      3.15 o 
   5   4   4     1294.03     1361.89     17.44 o 
   6   4   4       27.90       23.86      1.47 o 
   7   4   4      600.94      496.80     11.18 o 
   8   4   4      846.74      844.73     12.40 o 
   9   4   4      820.51      793.34     14.20 o 
  10   4   4      608.71      626.38     12.31 o 
  11   4   4       50.54       50.81      4.03 o 
  12   4   4        5.96        5.37      2.28 o 
  13   4   4      269.27      257.17      8.14 o 
  14   4   4        0.01        2.45      2.89 o 
  15   4   4       57.39       54.07      4.45 o 
  16   4   4       30.37       46.54      7.77 o 
  17   4   4        7.13        6.02      3.96 o 
  18   4   4       45.83       58.30      7.81 o 
  19   4   4       20.84       25.09      6.79 o 
   1   5   4     1838.00     2055.49     24.19 o 
   2   5   4      153.63      159.97      3.72 o 
   3   5   4      555.35      504.72      7.39 o 
   4   5   4      347.41      346.94      6.58 o 
   5   5   4      348.66      310.89      7.25 o 
   6   5   4       70.43       82.81      3.07 o 
   7   5   4       21.70       31.42      2.24 o 
   8   5   4      103.94      114.99      3.25 o 
   9   5   4      718.28      702.22     11.57 o 
  10   5   4      567.66      567.47     11.73 o 
  11   5   4      139.75      131.83      4.98 o 
  12   5   4      306.75      286.74      7.91 o 
  13   5   4      201.16      195.31      7.14 o 
  14   5   4       11.04        8.09      2.89 o 
  15   5   4       23.82       24.48      3.76 o 
  16   5   4       10.40       17.84      4.00 o 
  17   5   4       61.27       61.90      6.94 o 
  18   5   4       13.55       12.85      5.88 o 
   0   6   4       52.33       69.14      4.73 o 
   1   6   4      338.16      316.79      4.97 o 
   2   6   4        9.70        9.90      1.22 o 
   3   6   4     1452.41     1529.56     19.68 o 
   4   6   4      358.69      384.48      6.13 o 
   5   6   4      766.50      774.59     11.11 o 
   6   6   4       29.82       22.16      1.97 o 
   7   6   4      722.60      674.72     11.54 o 
   8   6   4      196.74      208.04      5.72 o 
   9   6   4      500.58      497.84      9.51 o 
  10   6   4      247.22      248.62      6.93 o 
  11   6   4      189.08      180.01      5.87 o 
  12   6   4        1.66        2.39      2.26 o 
  13   6   4      296.14      290.47      9.31 o 
  14   6   4        9.60       15.34      3.56 o 
  15   6   4      101.23       97.60      5.97 o 
  16   6   4        9.04        3.13      3.59 o 
  17   6   4        0.38        1.73      4.23 o 
  18   6   4        9.10        4.56      6.30 o 
   1   7   4     1953.46     1973.82     25.17 o 
   2   7   4       72.68      100.37      2.56 o 
   3   7   4      830.21      823.16     11.45 o 
   4   7   4       21.24       28.56      1.89 o 
   5   7   4      285.22      267.36      5.19 o 
   6   7   4       51.76       45.27      2.42 o 
   7   7   4      123.76      123.13      3.95 o 
   8   7   4       74.44       90.21      3.48 o 
   9   7   4      926.78      890.33     16.38 o 
  10   7   4        3.41       -0.41      1.78 o 
  11   7   4      218.02      224.78      6.86 o 
  12   7   4       13.08       15.17      2.76 o 
  13   7   4      315.74      305.74      9.18 o 
  14   7   4        3.76       10.60      3.17 o 
  15   7   4       83.54       82.81      5.66 o 
  16   7   4       38.75       33.04      5.86 o 
  17   7   4        2.26        1.87      5.56 o 
   0   8   4      456.18      436.09     11.34 o 
   1   8   4      109.15       95.86      2.76 o 
   2   8   4      332.73      296.88      5.56 o 
   3   8   4      231.71      234.29      4.90 o 
   4   8   4       32.64       30.40      2.09 o 
   5   8   4        1.55       11.81      2.57 o 
   6   8   4        8.37        7.69      2.53 o 
   7   8   4       68.58       65.26      3.21 o 
   8   8   4        0.35        7.40      2.05 o 
   9   8   4       18.26       23.60      3.48 o 
  10   8   4      380.16      344.07      8.06 o 
  11   8   4      205.95      204.45      7.35 o 
  12   8   4        0.00       -0.36      2.59 o 
  13   8   4       29.01       41.87      4.63 o 
  14   8   4        0.22        7.17      3.83 o 
  15   8   4        2.15        3.99      3.97 o 
  16   8   4       14.93       13.72      5.89 o 
   1   9   4       27.26       41.22      3.90 o 
   2   9   4      252.83      248.59      7.07 o 
   3   9   4      132.02      106.13      5.45 o 
   4   9   4       98.66       94.04      4.33 o 
   5   9   4       53.01       48.30      3.45 o 
   6   9   4     1345.91     1373.40     28.05 o 
   7   9   4       45.52       47.16      3.66 o 
   8   9   4      268.03      259.48      8.31 o 
   9   9   4       86.11       98.48      4.94 o 
  10   9   4        0.01        6.44      2.68 o 
  11   9   4       11.08       12.69      3.51 o 
  12   9   4      120.48      102.59      6.60 o 
  13   9   4        7.47        1.63      3.66 o 
  14   9   4       24.95       35.14      5.62 o 
  15   9   4        6.65        6.81      5.38 o 
   0  10   4        2.64       12.11      6.66 o 
   1  10   4       15.99       17.53      3.78 o 
   2  10   4       71.91       53.78      5.30 o 
   3  10   4      533.29      542.32     16.85 o 
   4  10   4       70.56       70.81      7.24 o 
   5  10   4       25.59       33.07      4.64 o 
   6  10   4      283.58      281.72      9.41 o 
   7  10   4      300.32      281.53      9.00 o 
   8  10   4      158.58      168.55      6.94 o 
   9  10   4       11.40       23.03      3.87 o 
  10  10   4      149.83      138.26      7.33 o 
  11  10   4        0.08        3.26      3.17 o 
  12  10   4       13.72       11.72      3.97 o 
  13  10   4      104.11      110.16      8.39 o 
  14  10   4        9.55        9.81      6.47 o 
   1  11   4      126.99      139.76      8.43 o 
   2  11   4       25.62       31.41      4.77 o 
   3  11   4       28.50       32.08      4.89 o 
   4  11   4       28.88       38.19      5.38 o 
   5  11   4       24.68       35.90      4.82 o 
   6  11   4       82.79       80.85      6.82 o 
   7  11   4       17.22       17.28      5.24 o 
   8  11   4       25.86       27.11      4.86 o 
   9  11   4       74.96       73.80      6.73 o 
  10  11   4       53.17       60.71      6.58 o 
  11  11   4       25.85       48.46      6.68 o 
  12  11   4       33.86       22.27      6.16 o 
   0  12   4       21.28       45.21     10.47 o 
   1  12   4      129.17      131.04      8.08 o 
   2  12   4       53.11       57.92      5.90 o 
   3  12   4       37.08       44.45      5.82 o 
   4  12   4       16.81       18.73      4.58 o 
   5  12   4        0.06        2.33      3.75 o 
   6  12   4        8.96        6.81      4.35 o 
   7  12   4        0.42       -1.31      3.60 o 
   8  12   4        9.84       13.84      4.60 o 
   9  12   4       19.07       21.20      6.13 o 
  10  12   4       20.97       16.85      5.44 o 
  11  12   4      118.57      132.55     11.76 o 
   1  13   4       83.87       81.93      7.49 o 
   2  13   4        1.57        3.32      3.95 o 
   3  13   4       38.24       39.74      6.09 o 
   4  13   4       21.83       30.39      5.85 o 
   5  13   4        8.51        7.15      4.49 o 
   6  13   4        0.71        7.04      4.08 o 
   7  13   4        8.45        4.80      4.74 o 
   8  13   4       33.15       39.00      6.56 o 
   0  14   4       72.10       55.11      9.97 o 
   1  14   4        0.01        6.24      4.92 o 
   2  14   4        3.65        7.32      4.80 o 
   3  14   4       22.73       23.29      6.66 o 
   4  14   4       18.42       31.77      9.42 o 
   5  14   4       26.65       37.75      6.48 o 
   1   0   5      132.62      134.22      2.30 o 
   2   0   5        0.35        6.96      1.19 o 
   3   0   5     2854.15     2847.71     47.15 o 
   4   0   5      282.65      270.75      6.05 o 
   5   0   5     2514.81     2377.18     34.86 o 
   6   0   5      353.74      414.12      6.41 o 
   7   0   5     1767.79     1625.26     34.73 o 
   8   0   5       24.56       30.08      2.58 o 
   9   0   5     1406.72     1534.63     32.37 o 
  10   0   5       60.91       56.97      3.85 o 
  11   0   5       24.35       34.02      4.89 o 
  12   0   5      163.93      139.62      6.71 o 
  13   0   5      413.95      389.90     13.46 o 
  14   0   5        0.11       -0.89      3.82 o 
  15   0   5      117.09      124.30     10.15 o 
  16   0   5      111.34      110.73      7.93 o 
  17   0   5       59.14       43.03      7.81 o 
  18   0   5        8.32       21.56      8.08 o 
  19   0   5       20.55       21.71      8.86 o 
   0   1   5      165.74      182.85      3.68 o 
   1   1   5       32.54       33.36      2.12 o 
   2   1   5        3.83        1.79      0.74 o 
   3   1   5       28.24        7.19      1.18 o 
   4   1   5     1932.69     1932.14     20.52 o 
   5   1   5       79.89       75.66      1.56 o 
   6   1   5     1054.32     1081.80     11.72 o 
   7   1   5      906.63      853.48     12.10 o 
   8   1   5       24.31       34.87      1.93 o 
   9   1   5      139.31      127.70      3.60 o 
  10   1   5      172.02      151.69      4.41 o 
  11   1   5      136.40      148.93      4.62 o 
  12   1   5      433.09      408.42      9.43 o 
  13   1   5      204.63      201.77      7.18 o 
  14   1   5       61.20       68.17      4.92 o 
  15   1   5       25.30       37.90      3.93 o 
  16   1   5        0.35       -1.20      2.76 o 
  17   1   5       38.44       42.47      4.87 o 
  18   1   5        0.00        0.97      4.47 o 
  19   1   5        0.30        8.53      4.91 o 
   1   2   5      611.70      668.93      9.73 o 
   2   2   5        1.28        3.03      1.01 o 
   3   2   5      103.17      135.50      2.05 o 
   4   2   5      597.28      591.19      6.78 o 
   5   2   5     8968.69     9092.89    100.79 o 
   6   2   5     1228.98     1280.34     14.16 o 
   7   2   5      156.02      129.21      2.52 o 
   8   2   5      992.64     1002.63     13.61 o 
   9   2   5        3.99        2.41      1.13 o 
  10   2   5       13.87       13.30      2.41 o 
  11   2   5        1.95       11.01      4.35 o 
  12   2   5       47.70       44.45      3.77 o 
  13   2   5       25.86       32.53      2.89 o 
  14   2   5       98.83       87.80      4.56 o 
  15   2   5      303.12      311.29     11.11 o 
  16   2   5       81.05       82.36      5.67 o 
  17   2   5       31.82       31.90      5.06 o 
  18   2   5       51.64       50.26      7.57 o 
  19   2   5        7.71        5.73      4.99 o 
   0   3   5      365.89      373.17      6.98 o 
   1   3   5     1342.75     1469.38     17.37 o 
   2   3   5      167.47      145.10      2.77 o 
   3   3   5      463.52      390.66      5.39 o 
   4   3   5      683.27      757.89     10.53 o 
   5   3   5      112.64      118.46      3.08 o 
   6   3   5      531.51      535.50      7.33 o 
   7   3   5      617.61      577.41     10.03 o 
   8   3   5      483.52      455.75      8.42 o 
   9   3   5      649.73      672.45     11.58 o 
  10   3   5        4.91        6.59      2.77 o 
  11   3   5        0.05       -1.86      1.86 o 
  12   3   5       13.11       11.68      2.44 o 
  13   3   5       29.56       30.88      3.38 o 
  14   3   5       95.88      108.41      6.07 o 
  15   3   5       36.67       45.59      4.37 o 
  16   3   5        0.58       10.54      3.88 o 
  17   3   5       74.29       83.11      7.43 o 
  18   3   5       11.48        6.73      4.79 o 
  19   3   5       30.93       28.73      7.02 o 
   1   4   5     1744.83     1839.04     23.94 o 
   2   4   5       17.58       28.97      1.63 o 
   3   4   5      176.04      156.21      3.22 o 
   4   4   5       20.52       24.15      2.36 o 
   5   4   5     1294.70     1237.68     16.72 o 
   6   4   5     1320.22     1315.26     17.55 o 
   7   4   5      993.71      993.95     13.73 o 
   8   4   5      273.79      243.89      4.71 o 
   9   4   5      165.59      161.09      4.83 o 
  10   4   5       46.50       49.92      2.83 o 
  11   4   5       36.64       29.40      2.64 o 
  12   4   5      258.90      263.75      7.87 o 
  13   4   5      759.59      749.57     21.16 o 
  14   4   5       14.04        5.90      3.20 o 
  15   4   5      284.38      272.57     10.59 o 
  16   4   5       23.59       47.60      8.24 o 
  17   4   5       82.19       92.12      8.14 o 
  18   4   5       33.63       45.90      7.65 o 
   0   5   5    12237.34    13381.85    256.93 o 
   1   5   5     1893.03     1979.08     27.11 o 
   2   5   5     3825.20     4188.88     64.64 o 
   3   5   5     4546.28     4514.75     70.90 o 
   4   5   5       99.65      121.99      3.32 o 
   5   5   5      186.92      199.93      4.39 o 
   6   5   5       51.72       55.87      2.58 o 
   7   5   5     1527.83     1455.71     21.19 o 
   8   5   5       67.74       73.67      2.97 o 
   9   5   5       82.64       92.94      3.78 o 
  10   5   5     1363.40     1285.05     23.15 o 
  11   5   5     1455.69     1413.19     28.40 o 
  12   5   5       25.42       30.77      3.83 o 
  13   5   5      171.52      184.43      7.83 o 
  14   5   5       45.73       53.97      4.28 o 
  15   5   5       45.83       37.41      4.65 o 
  16   5   5       29.90       41.11      4.88 o 
  17   5   5      175.56      155.73     10.74 o 
  18   5   5       23.45       33.97      7.34 o 
   1   6   5      550.88      521.02      8.29 o 
   2   6   5      233.56      275.68      5.09 o 
   3   6   5        4.40        4.24      1.45 o 
   4   6   5       29.18       32.34      1.90 o 
   5   6   5      495.58      489.68      9.34 o 
   6   6   5      219.16      229.63      6.86 o 
   7   6   5      217.71      217.86      6.13 o 
   8   6   5      146.22      142.95      4.55 o 
   9   6   5       39.39       39.51      2.79 o 
  10   6   5        3.61        7.83      3.28 o 
  11   6   5       16.80       15.76      2.49 o 
  12   6   5        3.99        9.69      2.62 o 
  13   6   5      215.12      202.57      8.00 o 
  14   6   5       13.70       20.50      3.64 o 
  15   6   5      108.53      109.54      6.97 o 
  16   6   5       42.41       48.61      5.64 o 
  17   6   5       54.74       65.00      8.09 o 
   0   7   5       57.24       66.77      3.35 o 
   1   7   5      304.41      314.92      5.66 o 
   2   7   5       11.91        8.32      1.34 o 
   3   7   5       95.32      105.86      3.46 o 
   4   7   5      395.14      370.75      6.92 o 
   5   7   5       22.08       27.72      2.17 o 
   6   7   5      282.48      270.03      5.93 o 
   7   7   5      353.94      331.77      7.61 o 
   8   7   5       15.16       17.36      3.03 o 
   9   7   5      222.84      220.62      6.93 o 
  10   7   5       10.39        8.82      2.31 o 
  11   7   5        3.51        5.87      2.63 o 
  12   7   5       15.56       19.00      2.91 o 
  13   7   5       17.69       23.28      3.51 o 
  14   7   5       27.84       25.47      4.16 o 
  15   7   5       13.59        8.07      3.72 o 
  16   7   5        0.14       10.48      5.12 o 
   1   8   5       65.56       73.10      2.44 o 
   2   8   5       10.95       21.33      1.65 o 
   3   8   5       10.53       22.75      2.15 o 
   4   8   5      220.38      227.51      4.96 o 
   5   8   5     2130.81     2050.61     32.00 o 
   6   8   5      111.22      106.24      3.68 o 
   7   8   5        3.08        6.51      1.81 o 
   8   8   5      118.25      121.99      5.10 o 
   9   8   5      162.56      162.95      5.33 o 
  10   8   5        2.80       10.02      2.67 o 
  11   8   5       25.16       20.90      4.25 o 
  12   8   5       39.60       42.07      4.28 o 
  13   8   5       17.13       15.13      3.92 o 
  14   8   5        4.31        4.49      4.78 o 
  15   8   5       88.99       92.76      8.82 o 
  16   8   5       22.41       22.19      8.09 o 
   0   9   5        0.18        1.03      4.49 o 
   1   9   5      178.19      166.16      5.65 o 
   2   9   5       16.79       25.33      3.12 o 
   3   9   5      213.64      228.46      6.51 o 
   4   9   5       72.49       70.84      3.76 o 
   5   9   5        1.59        5.68      2.27 o 
   6   9   5        0.31        2.58      3.54 o 
   7   9   5      269.98      263.68      8.65 o 
   8   9   5        3.49        4.88      2.47 o 
   9   9   5      112.11      108.10      7.03 o 
  10   9   5       48.53       45.31      4.57 o 
  11   9   5      141.22      158.94      7.84 o 
  12   9   5       40.34       47.54      5.31 o 
  13   9   5      104.70      112.16      8.50 o 
  14   9   5       11.98        8.57      4.59 o 
  15   9   5       11.31        6.92      5.05 o 
   1  10   5       58.54       76.37      5.28 o 
   2  10   5        7.64        5.22      3.43 o 
   3  10   5       62.02       60.28      5.52 o 
   4  10   5       32.20       38.07      4.83 o 
   5  10   5       96.96       99.48      5.80 o 
   6  10   5       17.01       14.38      4.09 o 
   7  10   5       23.95       22.81      3.43 o 
   8  10   5       10.17        7.41      3.56 o 
   9  10   5      192.18      189.42      7.43 o 
  10  10   5       15.32       21.84      5.27 o 
  11  10   5        4.41        6.28      3.73 o 
  12  10   5        4.55        8.95      4.07 o 
  13  10   5       15.57       40.96      7.23 o 
   0  11   5        0.94        3.73      5.32 o 
   1  11   5        0.14       -0.59      3.01 o 
   2  11   5       41.40       44.22      5.04 o 
   3  11   5        4.85        6.08      3.39 o 
   4  11   5       54.95       51.23      5.46 o 
   5  11   5        2.00        2.83      3.43 o 
   6  11   5       81.75       78.04      6.59 o 
   7  11   5       99.48      109.06      7.80 o 
   8  11   5       42.71       46.27      5.62 o 
   9  11   5        3.17       -1.70      3.78 o 
  10  11   5        0.00       -3.02      3.98 o 
  11  11   5        1.19       11.77      5.33 o 
  12  11   5       12.51        9.12      5.66 o 
   1  12   5        6.85        8.93      5.20 o 
   2  12   5        8.30        3.87      3.76 o 
   3  12   5       19.00       33.17      5.73 o 
   4  12   5        4.64       21.56      7.47 o 
   5  12   5      363.02      355.19     15.22 o 
   6  12   5       34.65       29.89      5.91 o 
   7  12   5        1.48       -0.24      3.42 o 
   8  12   5       16.88       17.61      6.71 o 
   9  12   5       13.74       16.76      5.18 o 
  10  12   5        3.69        4.58      5.07 o 
   0  13   5        7.40        7.54      5.91 o 
   1  13   5        3.90        3.09      4.05 o 
   2  13   5        0.49        3.52      3.87 o 
   3  13   5       57.98       67.72      7.11 o 
   4  13   5        4.65        0.47      3.84 o 
   5  13   5        2.37        7.71      4.28 o 
   6  13   5        0.01       -1.29      4.16 o 
   7  13   5       49.03       53.33      7.41 o 
   8  13   5       28.58       32.60      7.71 o 
   1  14   5      126.97      151.81     11.52 o 
   2  14   5        0.80       -1.14      4.19 o 
   3  14   5        1.44        0.98      4.13 o 
   0   0   6      194.34      195.18      5.93 o 
   1   0   6       30.47       58.60      2.24 o 
   2   0   6     1753.83     1689.32     47.57 o 
   3   0   6     2567.38     2592.01     56.06 o 
   4   0   6     6371.83     6887.78    134.19 o 
   5   0   6      704.07      825.41     36.23 o 
   6   0   6     1389.75     1356.84     19.42 o 
   7   0   6      298.66      262.30      4.79 o 
   8   0   6       84.28       76.21      4.56 o 
   9   0   6       79.77       63.39      3.16 o 
  10   0   6       29.20       22.41      3.14 o 
  11   0   6      518.43      533.23     18.84 o 
  12   0   6      105.32       96.78      5.37 o 
  13   0   6       71.13       86.64      9.38 o 
  14   0   6       30.48       40.05      6.69 o 
  15   0   6       13.55       14.01      5.21 o 
  16   0   6        2.42        7.20      5.40 o 
  17   0   6        6.06       21.88      6.69 o 
  18   0   6       21.20       10.90      7.59 o 
  19   0   6        1.68       -2.53      7.47 o 
   1   1   6      417.00      407.26      4.48 o 
   2   1   6      671.07      667.66      9.64 o 
   3   1   6      281.49      302.32      6.04 o 
   4   1   6     2201.50     2287.18     33.23 o 
   5   1   6     1195.46     1334.70     15.55 o 
   6   1   6       26.48       26.86      1.71 o 
   7   1   6      212.49      201.41      3.92 o 
   8   1   6      313.33      355.60      8.39 o 
   9   1   6      185.24      200.72      4.60 o 
  10   1   6        4.18        5.63      1.79 o 
  11   1   6      171.95      167.86      4.75 o 
  12   1   6        0.20        0.39      1.85 o 
  13   1   6       34.95       45.11      3.26 o 
  14   1   6      177.14      160.24      6.95 o 
  15   1   6       20.42       32.26      4.91 o 
  16   1   6        0.44       -2.32      3.43 o 
  17   1   6        5.86       20.77      6.14 o 
  18   1   6        7.23       11.95      5.76 o 
  19   1   6        8.70        8.12      5.06 o 
   0   2   6     1737.89     1732.82     40.17 o 
   1   2   6      727.75      716.65     10.83 o 
   2   2   6      184.20      171.57      2.72 o 
   3   2   6     2156.59     2082.73     21.53 o 
   4   2   6      894.31      830.88     12.53 o 
   5   2   6       17.08       19.90      1.74 o 
   6   2   6      509.53      509.94      6.23 o 
   7   2   6       77.36       73.45      2.19 o 
   8   2   6       89.37       73.36      2.23 o 
   9   2   6      313.89      303.57      5.87 o 
  10   2   6      786.85      771.41     14.38 o 
  11   2   6     1028.85     1025.55     19.55 o 
  12   2   6        4.28        4.26      2.06 o 
  13   2   6      200.26      201.72      7.28 o 
  14   2   6       69.79       69.93      4.86 o 
  15   2   6       83.28       85.17      6.20 o 
  16   2   6       60.77       61.41      5.90 o 
  17   2   6        0.27        6.73      4.56 o 
  18   2   6       38.51       49.71      7.73 o 
   1   3   6     3411.39     3487.29     43.41 o 
   2   3   6     2444.35     2600.07     30.46 o 
   3   3   6       37.48       41.25      2.52 o 
   4   3   6       34.28       42.65      2.31 o 
   5   3   6     1729.14     1606.09     23.61 o 
   6   3   6      192.81      185.03      3.37 o 
   7   3   6        8.17       12.02      1.36 o 
   8   3   6      286.63      274.72      6.07 o 
   9   3   6     2482.72     2366.17     58.94 o 
  10   3   6       29.46       28.55      2.66 o 
  11   3   6      119.88      131.93      5.18 o 
  12   3   6      207.68      199.92      6.28 o 
  13   3   6       45.49       38.12      3.81 o 
  14   3   6        2.89       12.62      3.60 o 
  15   3   6       73.56       79.75      6.45 o 
  16   3   6        5.49        8.74      4.08 o 
  17   3   6       22.40       28.66      6.01 o 
  18   3   6        3.33        3.99      4.82 o 
   0   4   6     2070.19     2014.56     40.71 o 
   1   4   6     1042.49     1054.72     15.05 o 
   2   4   6     4225.11     4486.99     57.77 o 
   3   4   6       10.83       25.58      1.67 o 
   4   4   6      764.44      769.61     11.45 o 
   5   4   6      286.78      271.73      4.90 o 
   6   4   6      183.49      187.02      4.13 o 
   7   4   6       51.19       44.78      2.22 o 
   8   4   6      779.89      776.73     11.94 o 
   9   4   6      613.07      598.65     11.76 o 
  10   4   6       63.42       66.81      3.89 o 
  11   4   6      457.00      423.95     10.39 o 
  12   4   6        5.72        6.79      2.40 o 
  13   4   6       26.16       24.73      3.60 o 
  14   4   6       11.14       20.54      5.30 o 
  15   4   6       16.67       34.05      5.76 o 
  16   4   6        1.70       -0.71      3.38 o 
  17   4   6       14.66       10.69      4.77 o 
  18   4   6       25.62       27.50      6.62 o 
   1   5   6      159.03      159.04      3.99 o 
   2   5   6       23.84       26.47      1.86 o 
   3   5   6      100.88       93.04      3.02 o 
   4   5   6     2028.22     2029.96     28.57 o 
   5   5   6      681.62      638.10     10.81 o 
   6   5   6      174.58      169.83      4.35 o 
   7   5   6      615.68      598.51     10.74 o 
   8   5   6      894.08      850.23     14.26 o 
   9   5   6        6.42       10.34      3.36 o 
  10   5   6      310.17      307.81      7.90 o 
  11   5   6      108.87      107.52      4.61 o 
  12   5   6       32.23       30.64      3.37 o 
  13   5   6       87.89       90.19      5.69 o 
  14   5   6       20.72       12.33      3.84 o 
  15   5   6        0.53        1.97      3.38 o 
  16   5   6        0.06       -0.62      3.48 o 
  17   5   6      117.13      116.76      9.86 o 
   0   6   6     1575.49     1637.49     37.66 o 
   1   6   6      896.45      937.04     15.01 o 
   2   6   6     1127.90     1149.30     19.58 o 
   3   6   6      487.10      498.75     10.53 o 
   4   6   6      253.51      245.69      5.55 o 
   5   6   6       33.58       53.33      2.93 o 
   6   6   6      162.42      157.80      4.76 o 
   7   6   6      339.39      336.49      7.31 o 
   8   6   6      285.00      291.64      6.94 o 
   9   6   6      351.95      366.73      9.15 o 
  10   6   6        0.14        2.36      2.01 o 
  11   6   6      636.59      581.73     12.95 o 
  12   6   6        8.56       13.31      4.28 o 
  13   6   6       19.97       18.17      3.79 o 
  14   6   6       23.39       25.04      4.24 o 
  15   6   6        0.42        4.41      3.65 o 
  16   6   6        0.24        2.61      4.23 o 
  17   6   6       17.46       19.59      7.14 o 
   1   7   6     1625.50     1564.70     23.33 o 
   2   7   6      598.07      601.30     10.34 o 
   3   7   6       74.07       68.78      3.04 o 
   4   7   6       36.80       41.65      2.66 o 
   5   7   6      691.91      692.59     13.87 o 
   6   7   6        7.25       14.72      4.01 o 
   7   7   6       63.86       66.56      4.25 o 
   8   7   6      104.45      106.22      4.71 o 
   9   7   6     1293.63     1218.68     25.22 o 
  10   7   6        0.07        0.25      1.94 o 
  11   7   6       54.76       60.22      3.80 o 
  12   7   6       98.42       75.44      5.03 o 
  13   7   6       72.63       71.32      5.33 o 
  14   7   6        0.14        2.47      3.12 o 
  15   7   6      109.81      108.70      9.48 o 
  16   7   6        2.13       -1.89      4.90 o 
   0   8   6       27.74       25.90      2.67 o 
   1   8   6      177.72      155.65      3.93 o 
   2   8   6        5.30        8.60      1.84 o 
   3   8   6      342.04      333.20      6.74 o 
   4   8   6      185.28      194.54      4.98 o 
   5   8   6       21.62       29.17      3.24 o 
   6   8   6       20.11       21.98      2.20 o 
   7   8   6        4.63       15.27      3.63 o 
   8   8   6        0.04        9.86      2.71 o 
   9   8   6       34.00       37.56      3.26 o 
  10   8   6       52.47       59.49      4.08 o 
  11   8   6      160.79      141.52      6.21 o 
  12   8   6       10.85       12.26      4.84 o 
  13   8   6       29.09       35.94      5.77 o 
  14   8   6       27.23       35.82      5.45 o 
  15   8   6       33.25       29.14      6.57 o 
   1   9   6       20.97       21.41      2.97 o 
   2   9   6      145.37      145.62      5.26 o 
   3   9   6       26.80       22.69      2.50 o 
   4   9   6      150.19      153.09      5.73 o 
   5   9   6       30.81       25.39      3.02 o 
   6   9   6        0.80        0.44      2.47 o 
   7   9   6       41.70       53.34      4.08 o 
   8   9   6      137.10      111.51      5.59 o 
   9   9   6        5.84        4.71      3.00 o 
  10   9   6        0.24        6.51      3.33 o 
  11   9   6       12.66       17.52      4.02 o 
  12   9   6       12.22       20.93      4.77 o 
  13   9   6       15.23       23.35      5.58 o 
  14   9   6       46.61       40.86      6.84 o 
   0  10   6       24.13       26.26      5.51 o 
   1  10   6       17.94       22.98      3.98 o 
   2  10   6       67.26       77.17      5.50 o 
   3  10   6      373.86      348.55     13.70 o 
   4  10   6      112.75       99.29      6.69 o 
   5  10   6       13.60       11.25      3.69 o 
   6  10   6       34.68       40.19      3.71 o 
   7  10   6      120.90      126.38      6.05 o 
   8  10   6        0.96        4.57      3.11 o 
   9  10   6        0.27        4.60      3.26 o 
  10  10   6        0.10       -1.63      3.21 o 
  11  10   6       87.68       77.86      6.48 o 
  12  10   6        3.56        4.78      5.28 o 
  13  10   6       13.03       10.22      5.75 o 
   1  11   6      173.21      148.84      7.86 o 
   2  11   6        2.87       16.93      6.34 o 
   3  11   6       53.47       61.76      5.89 o 
   4  11   6      125.98      125.79      8.22 o 
   5  11   6        2.24        4.85      3.61 o 
   6  11   6       33.62       39.99      5.46 o 
   7  11   6       49.38       61.27      6.29 o 
   8  11   6        0.37        2.57      4.29 o 
   9  11   6       47.28       43.26      6.05 o 
  10  11   6        3.23        3.43      4.25 o 
  11  11   6       27.86       27.72      6.92 o 
   0  12   6       36.26       44.51      9.40 o 
   1  12   6       35.85       38.04      5.32 o 
   2  12   6        1.60       10.54      4.88 o 
   3  12   6       87.64       88.42      7.26 o 
   4  12   6        1.99        4.93      4.61 o 
   5  12   6        3.74        2.49      3.68 o 
   6  12   6        2.69        3.24      3.90 o 
   7  12   6       15.00        7.73      4.64 o 
   8  12   6        0.76        1.39      4.24 o 
   9  12   6       45.59       58.89      7.80 o 
   1  13   6       38.29       58.90      6.75 o 
   2  13   6       59.61       68.89      7.25 o 
   3  13   6        2.24        6.08      4.56 o 
   4  13   6        0.31        1.22      3.78 o 
   5  13   6       97.18      105.94      9.15 o 
   6  13   6       15.94       27.47      6.75 o 
   1   0   7      380.41      328.47      6.03 o 
   2   0   7       58.01       61.95      4.09 o 
   3   0   7      253.50      282.53      8.83 o 
   4   0   7     1483.06     1502.14     31.09 o 
   5   0   7     2180.89     2320.14     48.33 o 
   6   0   7     1784.59     1958.43     41.74 o 
   7   0   7     1577.33     1516.37     31.93 o 
   8   0   7      589.55      612.14     20.21 o 
   9   0   7      396.13      356.20     14.05 o 
  10   0   7       11.17       23.56      4.41 o 
  11   0   7      447.76      477.52     18.95 o 
  12   0   7       32.29       28.45      5.86 o 
  13   0   7        0.61       -3.64      4.41 o 
  14   0   7      111.92      102.46      9.11 o 
  15   0   7        8.45       12.45      5.62 o 
  16   0   7        0.03       12.00      5.70 o 
  17   0   7      144.26      165.92     15.97 o 
  18   0   7       45.11       39.72     10.38 o 
   0   1   7       46.87       41.45      1.77 o 
   1   1   7        2.83        3.49      1.17 o 
   2   1   7      117.33      129.13      3.25 o 
   3   1   7      110.90       99.25      3.87 o 
   4   1   7      419.61      446.03      8.62 o 
   5   1   7      144.02      150.57      4.66 o 
   6   1   7      936.35     1014.39     20.35 o 
   7   1   7     1857.52     1974.18     35.15 o 
   8   1   7       21.27       11.89      1.86 o 
   9   1   7      143.41      154.58      6.19 o 
  10   1   7        8.01       12.21      3.08 o 
  11   1   7        1.76        3.90      2.70 o 
  12   1   7       20.18       18.25      3.85 o 
  13   1   7       51.91       59.19      5.20 o 
  14   1   7       84.59       86.34      7.23 o 
  15   1   7       12.29        9.49      3.94 o 
  16   1   7       38.35       40.57      5.45 o 
  17   1   7      131.55      138.63      9.34 o 
  18   1   7        1.82        7.00      5.42 o 
   1   2   7       16.47       13.15      1.34 o 
   2   2   7       92.86       91.69      2.41 o 
   3   2   7      642.00      653.31     14.61 o 
   4   2   7      298.68      278.89      6.24 o 
   5   2   7       69.86       73.29      2.54 o 
   6   2   7       20.84       15.32      1.37 o 
   7   2   7      201.11      190.29      3.87 o 
   8   2   7        9.07       13.97      2.50 o 
   9   2   7      425.91      418.63      9.50 o 
  10   2   7        0.37       -0.18      1.71 o 
  11   2   7      169.52      179.45      7.35 o 
  12   2   7       70.88       63.76      5.15 o 
  13   2   7        7.93        9.86      3.49 o 
  14   2   7        1.30        5.12      3.31 o 
  15   2   7        8.91       10.61      6.35 o 
  16   2   7       11.09        7.57      3.71 o 
  17   2   7        0.03       10.52      5.01 o 
  18   2   7        4.94        0.43      4.34 o 
   0   3   7      401.08      466.00      9.34 o 
   1   3   7      470.80      476.69      6.68 o 
   2   3   7       68.67       62.70      2.12 o 
   3   3   7       92.67       98.53      2.41 o 
   4   3   7       70.57       59.79      1.79 o 
   5   3   7       37.61       33.74      1.92 o 
   6   3   7      123.86      126.74      7.42 o 
   7   3   7      213.14      185.88      4.57 o 
   8   3   7        2.15        6.05      2.18 o 
   9   3   7       89.19       83.30      4.53 o 
  10   3   7        0.07        2.09      2.23 o 
  11   3   7       28.86       28.25      3.08 o 
  12   3   7        2.32        6.57      2.74 o 
  13   3   7       10.63       12.00      3.78 o 
  14   3   7       44.25       47.56      5.37 o 
  15   3   7        0.71       -0.46      3.17 o 
  16   3   7        2.33        3.21      3.72 o 
  17   3   7        9.07       12.54      5.69 o 
  18   3   7       14.03        8.06      5.71 o 
   1   4   7       59.42       56.39      2.37 o 
   2   4   7      359.43      357.38      6.15 o 
   3   4   7        1.39        1.74      1.18 o 
   4   4   7      392.58      370.93      6.74 o 
   5   4   7     1228.68     1162.18     16.38 o 
   6   4   7      300.07      270.83      6.19 o 
   7   4   7      183.50      176.47      4.91 o 
   8   4   7     1329.27     1287.99     24.35 o 
   9   4   7      765.09      739.55     15.20 o 
  10   4   7      294.37      292.30      7.64 o 
  11   4   7      468.68      434.38     12.04 o 
  12   4   7       15.54       13.94      3.11 o 
  13   4   7        0.01        0.68      2.93 o 
  14   4   7       32.89       43.41      5.51 o 
  15   4   7        0.56        3.91      4.52 o 
  16   4   7       10.05       10.70      4.29 o 
  17   4   7       24.32       12.34      5.05 o 
   0   5   7        9.21       10.00      3.39 o 
   1   5   7       68.49       70.57      2.65 o 
   2   5   7       42.77       48.33      2.45 o 
   3   5   7     1487.03     1487.66     22.12 o 
   4   5   7     2126.11     2175.70     32.08 o 
   5   5   7      124.42      127.84      4.25 o 
   6   5   7      307.34      275.79      6.48 o 
   7   5   7     6367.85     6187.19     96.62 o 
   8   5   7       22.35       23.42      2.19 o 
   9   5   7        0.02        1.86      2.69 o 
  10   5   7      578.68      578.35     13.48 o 
  11   5   7       29.18       23.18      3.55 o 
  12   5   7       71.18       76.75      5.24 o 
  13   5   7       95.22       93.26      5.73 o 
  14   5   7       81.26       82.79      7.30 o 
  15   5   7        0.00       -0.30      3.39 o 
  16   5   7       43.38       55.48      6.90 o 
  17   5   7      157.21      165.51     12.15 o 
   1   6   7        1.17        3.77      1.66 o 
   2   6   7       29.07       39.73      2.40 o 
   3   6   7       13.67       13.95      2.47 o 
   4   6   7       75.51       73.17      3.59 o 
   5   6   7      349.06      309.31      7.23 o 
   6   6   7       92.70       89.19      3.94 o 
   7   6   7      219.04      220.38      5.85 o 
   8   6   7      439.66      410.32      8.97 o 
   9   6   7       69.73       69.52      4.00 o 
  10   6   7       96.12       85.29      4.51 o 
  11   6   7      348.83      340.56      9.72 o 
  12   6   7        7.15       11.66      3.17 o 
  13   6   7        0.29       -3.40      3.40 o 
  14   6   7       16.02       16.38      4.48 o 
  15   6   7        1.67       -2.65      3.77 o 
  16   6   7        1.48        9.44      5.70 o 
   0   7   7       92.36       69.10      5.00 o 
   1   7   7      245.28      274.22      6.51 o 
   2   7   7       35.70       43.42      2.85 o 
   3   7   7       57.85       63.57      3.67 o 
   4   7   7       20.78       29.90      3.31 o 
   5   7   7        0.38        2.77      1.92 o 
   6   7   7        8.30       15.73      2.88 o 
   7   7   7      110.03      113.01      4.89 o 
   8   7   7       10.03       15.22      2.74 o 
   9   7   7       45.36       51.27      3.89 o 
  10   7   7       23.35       27.07      3.25 o 
  11   7   7       23.48       22.31      3.28 o 
  12   7   7        2.10        1.97      2.74 o 
  13   7   7        0.01        0.07      2.79 o 
  14   7   7        6.23       -1.74      3.95 o 
  15   7   7        0.22        4.91      4.75 o 
   1   8   7       75.10       92.87      3.65 o 
   2   8   7        0.13        2.27      1.80 o 
   3   8   7       14.68       16.10      2.16 o 
   4   8   7       36.33       37.08      2.93 o 
   5   8   7      516.77      471.52     10.52 o 
   6   8   7        7.74       11.86      2.39 o 
   7   8   7       48.01       48.42      5.11 o 
   8   8   7        0.04       10.10      3.34 o 
   9   8   7      263.58      258.32      9.47 o 
  10   8   7        0.26        2.06      3.15 o 
  11   8   7       14.61       22.56      4.04 o 
  12   8   7       77.14       79.96      7.27 o 
  13   8   7        5.14        3.50      4.39 o 
  14   8   7        1.26        2.35      4.25 o 
  15   8   7        3.23       11.28      6.57 o 
   0   9   7        8.63        9.71      3.10 o 
   1   9   7       68.52       64.04      4.48 o 
   2   9   7       51.28       51.74      4.47 o 
   3   9   7      160.33      166.61      5.55 o 
   4   9   7       77.78       72.72      4.27 o 
   5   9   7        0.31        2.39      2.29 o 
   6   9   7       75.55       73.88      4.99 o 
   7   9   7      458.93      450.43     12.49 o 
   8   9   7       17.20       24.89      3.72 o 
   9   9   7       30.20       38.77      4.62 o 
  10   9   7       30.04       40.10      5.18 o 
  11   9   7       11.07        7.69      3.65 o 
  12   9   7        0.01        1.38      4.25 o 
  13   9   7       66.85       69.41      8.05 o 
   1  10   7        5.24       14.91      3.77 o 
   2  10   7        6.26        8.84      3.53 o 
   3  10   7        0.00        1.63      3.10 o 
   4  10   7      123.96      101.26      6.90 o 
   5  10   7      290.97      243.71      9.19 o 
   6  10   7      157.31      142.03      7.04 o 
   7  10   7       66.04       50.71      4.29 o 
   8  10   7       65.97       77.42      6.14 o 
   9  10   7       17.24       19.67      4.59 o 
  10  10   7        0.28        9.43      4.24 o 
  11  10   7       40.61       42.51      7.68 o 
  12  10   7       10.48       15.65      7.36 o 
   0  11   7        9.80       33.10      7.18 o 
   1  11   7        2.17        5.52      3.65 o 
   2  11   7       20.04       37.76      6.69 o 
   3  11   7        2.63        7.44      3.73 o 
   4  11   7        4.20       -1.67      3.43 o 
   5  11   7       20.83       24.39      4.41 o 
   6  11   7       30.99       33.84      5.19 o 
   7  11   7      125.45      122.16      8.83 o 
   8  11   7       16.90       11.51      4.98 o 
   9  11   7        0.54       -1.20      4.20 o 
  10  11   7        1.22        0.96      4.55 o 
   1  12   7        4.70        7.81      4.20 o 
   2  12   7        2.13        1.93      3.91 o 
   3  12   7        1.34        1.42      3.66 o 
   4  12   7       42.70       62.46      6.56 o 
   5  12   7       32.14       32.01      5.08 o 
   6  12   7       12.98       23.41      5.75 o 
   7  12   7        0.09        6.62      5.00 o 
   8  12   7        1.32       -3.11      4.75 o 
   0  13   7        2.50        2.31      5.32 o 
   1  13   7       39.20       46.11      6.71 o 
   2  13   7        0.09       -2.05      4.64 o 
   3  13   7        6.47        5.26      4.56 o 
   4  13   7        4.35       -1.45      4.61 o 
   5  13   7        6.20       20.71      6.57 o 
   0   0   8        0.79        3.26      1.83 o 
   1   0   8       16.96       25.29      1.66 o 
   2   0   8      113.41      124.42      4.90 o 
   3   0   8       94.19      108.35      7.79 o 
   4   0   8       69.96       76.16      4.91 o 
   5   0   8       68.37       61.84      4.40 o 
   6   0   8      534.56      528.57     17.24 o 
   7   0   8      305.58      271.08      8.79 o 
   8   0   8      324.74      307.86     12.71 o 
   9   0   8      385.95      372.66     16.40 o 
  10   0   8      128.26      126.71      8.94 o 
  11   0   8        5.16        2.67      3.83 o 
  12   0   8       28.24       27.51      5.68 o 
  13   0   8       61.69       44.25      6.55 o 
  14   0   8       88.92       75.93      8.54 o 
  15   0   8       33.90       44.90      7.79 o 
  16   0   8      117.43      119.64     11.75 o 
  17   0   8        2.00       24.88      7.97 o 
   1   1   8        2.66        3.57      1.20 o 
   2   1   8       10.45        9.75      1.20 o 
   3   1   8     1477.94     1459.89     22.73 o 
   4   1   8      434.04      376.35      8.78 o 
   5   1   8       85.06       89.74      3.25 o 
   6   1   8      124.39      113.47      3.66 o 
   7   1   8      929.64      927.62     16.98 o 
   8   1   8       27.51       37.22      2.78 o 
   9   1   8        1.29        7.65      3.60 o 
  10   1   8       76.43       67.90      4.84 o 
  11   1   8        0.58        2.43      3.19 o 
  12   1   8       85.72       87.76      5.91 o 
  13   1   8       29.82       44.17      4.65 o 
  14   1   8        2.08        9.26      3.59 o 
  15   1   8       56.16       68.85      6.50 o 
  16   1   8        5.16        4.61      3.77 o 
  17   1   8        7.40       11.04      4.61 o 
   0   2   8       80.61       99.91      3.33 o 
   1   2   8       50.78       46.52      2.36 o 
   2   2   8       66.70       73.35      2.96 o 
   3   2   8      506.48      480.91      7.78 o 
   4   2   8      178.42      157.77      4.85 o 
   5   2   8      399.21      381.26      8.52 o 
   6   2   8      301.73      310.19      7.05 o 
   7   2   8      512.11      503.33     10.59 o 
   8   2   8       37.31       38.12      3.11 o 
   9   2   8      159.78      154.66      6.77 o 
  10   2   8        9.06       14.57      3.27 o 
  11   2   8        3.13        5.31      2.89 o 
  12   2   8       28.46       46.72      4.95 o 
  13   2   8        0.69        0.57      3.06 o 
  14   2   8       98.68       99.80      7.00 o 
  15   2   8      204.61      193.20     10.30 o 
  16   2   8        7.04        7.86      4.40 o 
  17   2   8      123.69      133.18      9.71 o 
   1   3   8      370.64      362.55      6.23 o 
   2   3   8      212.18      223.33      4.31 o 
   3   3   8      538.51      560.42     10.13 o 
   4   3   8      373.16      377.33     10.41 o 
   5   3   8     1946.05     1937.68     37.89 o 
   6   3   8      164.79      145.86      4.33 o 
   7   3   8      509.82      477.45      8.90 o 
   8   3   8      421.70      390.71      9.40 o 
   9   3   8      107.48      106.60      4.72 o 
  10   3   8       86.14       81.89      5.72 o 
  11   3   8        2.95        8.12      3.41 o 
  12   3   8      141.06      158.03      9.14 o 
  13   3   8       58.12       62.34      5.66 o 
  14   3   8       11.96       15.94      4.35 o 
  15   3   8      192.35      199.44     10.60 o 
  16   3   8       11.19        6.81      4.31 o 
  17   3   8        0.95        4.97      4.70 o 
   0   4   8       76.10       72.52      3.72 o 
   1   4   8       26.91       40.00      2.81 o 
   2   4   8      110.29      108.51      3.30 o 
   3   4   8      866.85      831.36     12.58 o 
   4   4   8      846.43      837.48     14.61 o 
   5   4   8       74.68       76.81      3.27 o 
   6   4   8      456.72      445.43      9.78 o 
   7   4   8      177.78      185.36      6.08 o 
   8   4   8      226.02      192.03      6.11 o 
   9   4   8        0.57       -0.52      1.96 o 
  10   4   8        7.61       10.80      3.43 o 
  11   4   8       10.29        8.61      3.42 o 
  12   4   8      111.09      104.33      6.61 o 
  13   4   8        5.64       10.62      3.83 o 
  14   4   8       97.69      117.53      7.76 o 
  15   4   8      210.82      212.05     11.50 o 
  16   4   8       22.70       25.18      5.60 o 
  17   4   8        9.45       10.98      5.65 o 
   1   5   8     1160.12     1229.92     20.20 o 
   2   5   8       50.53       50.02      2.58 o 
   3   5   8     1162.22     1176.61     18.93 o 
   4   5   8       56.33       58.42      3.13 o 
   5   5   8     1042.32     1057.89     21.06 o 
   6   5   8      252.95      240.98      7.17 o 
   7   5   8     1759.20     1706.09     31.07 o 
   8   5   8        2.63        1.41      2.14 o 
   9   5   8       70.75       60.90      3.84 o 
  10   5   8        5.55        7.49      3.14 o 
  11   5   8      210.66      215.18      9.52 o 
  12   5   8      171.79      185.91      9.41 o 
  13   5   8      171.64      170.75      9.39 o 
  14   5   8        1.10        9.15      4.13 o 
  15   5   8       52.73       53.35      6.33 o 
  16   5   8        3.41        2.83      4.33 o 
   0   6   8        6.34       10.10      3.84 o 
   1   6   8        5.50       12.17      2.29 o 
   2   6   8       96.28       90.06      3.66 o 
   3   6   8     1212.87     1225.81     21.05 o 
   4   6   8      399.23      414.31      8.79 o 
   5   6   8       21.36       28.95      2.50 o 
   6   6   8      273.18      263.61      8.11 o 
   7   6   8       52.48       51.19      3.59 o 
   8   6   8      175.17      170.82      6.39 o 
   9   6   8       12.62       13.72      2.93 o 
  10   6   8       22.41       31.27      3.51 o 
  11   6   8       75.67       70.99      5.04 o 
  12   6   8       35.40       43.66      5.35 o 
  13   6   8       13.33       26.98      5.84 o 
  14   6   8       52.15       55.31      6.55 o 
  15   6   8      117.43      107.57      8.68 o 
   1   7   8      315.42      319.33      7.77 o 
   2   7   8      103.33       93.19      3.86 o 
   3   7   8      249.43      238.68      6.30 o 
   4   7   8       80.80       85.72      3.80 o 
   5   7   8     1070.63      973.88     17.72 o 
   6   7   8      102.34      105.61      4.15 o 
   7   7   8       60.92       71.98      4.90 o 
   8   7   8      240.43      214.26      7.39 o 
   9   7   8      122.81      112.24      5.39 o 
  10   7   8       19.60       29.16      4.43 o 
  11   7   8       10.74       17.02      3.49 o 
  12   7   8       28.22       37.57      4.86 o 
  13   7   8       36.14       40.39      5.50 o 
  14   7   8        9.22       18.14      5.95 o 
  15   7   8       85.40      102.89     10.08 o 
   0   8   8        4.42       12.46      3.27 o 
   1   8   8       49.89       53.81      3.49 o 
   2   8   8       23.47       29.38      3.20 o 
   3   8   8       49.53       56.21      3.72 o 
   4   8   8        4.29        9.12      2.34 o 
   5   8   8      115.71      105.10      4.23 o 
   6   8   8       24.71       35.21      3.27 o 
   7   8   8       23.72       21.85      3.50 o 
   8   8   8       23.26       30.63      3.35 o 
   9   8   8       79.69       82.11      5.69 o 
  10   8   8       16.25       24.28      3.91 o 
  11   8   8        0.16       -0.67      3.70 o 
  12   8   8        1.46        4.96      4.38 o 
  13   8   8        0.46        1.52      4.08 o 
  14   8   8       21.59       39.98      7.70 o 
   1   9   8        3.41        7.64      2.34 o 
   2   9   8        0.06        1.72      1.90 o 
   3   9   8       85.42       72.65      4.01 o 
   4   9   8       91.44      107.77      4.81 o 
   5   9   8        3.89        1.53      2.62 o 
   6   9   8       46.23       46.28      4.48 o 
   7   9   8      130.04      122.93      6.26 o 
   8   9   8        0.84        8.62      4.16 o 
   9   9   8        5.56        2.20      3.12 o 
  10   9   8       14.03       14.33      3.88 o 
  11   9   8        2.70        7.73      4.63 o 
  12   9   8        8.74       14.66      5.44 o 
  13   9   8        1.01       -1.29      4.53 o 
   0  10   8       62.86       75.04      9.32 o 
   1  10   8        7.25        8.98      3.66 o 
   2  10   8        2.23        8.62      3.53 o 
   3  10   8       12.11       17.14      4.04 o 
   4  10   8        0.34       -3.18      3.18 o 
   5  10   8        3.01       13.99      4.18 o 
   6  10   8       28.55       36.13      4.78 o 
   7  10   8        8.34        8.02      4.25 o 
   8  10   8        6.21       15.35      4.23 o 
   9  10   8       46.23       54.43      6.81 o 
  10  10   8       57.50       72.56      9.83 o 
  11  10   8       21.91       26.45      7.64 o 
   1  11   8       58.66       61.00      6.12 o 
   2  11   8       33.99       45.47      8.03 o 
   3  11   8      110.45       99.22      7.78 o 
   4  11   8       11.28       14.74      5.67 o 
   5  11   8        9.87       10.13      4.44 o 
   6  11   8       15.38       20.29      5.07 o 
   7  11   8       38.89       44.36      7.65 o 
   8  11   8       18.38       14.96      5.70 o 
   9  11   8       24.09       24.28      8.12 o 
   0  12   8       11.43        8.68      5.98 o 
   1  12   8        1.65        5.97      4.21 o 
   2  12   8        0.12        1.87      3.62 o 
   3  12   8       52.71       60.69      7.31 o 
   4  12   8       15.24       15.50      5.17 o 
   5  12   8        8.08        3.64      4.12 o 
   6  12   8        7.24        7.48      5.37 o 
   7  12   8       47.12       52.16      8.97 o 
   1  13   8       23.00       37.06      6.79 o 
   2  13   8       22.16       27.60      6.70 o 
   1   0   9      465.87      435.58      8.41 o 
   2   0   9        1.98        6.56      3.10 o 
   3   0   9      335.56      336.86     10.23 o 
   4   0   9      113.23      116.15      6.74 o 
   5   0   9     1214.94     1234.95     30.64 o 
   6   0   9        0.55        9.73      6.49 o 
   7   0   9        0.03        3.03      2.93 o 
   8   0   9        2.03        8.12      6.39 o 
   9   0   9      149.12      133.93      8.85 o 
  10   0   9       73.40       80.14      7.34 o 
  11   0   9       83.10       69.02      8.14 o 
  12   0   9      109.52      105.13      9.00 o 
  13   0   9       51.13       49.45      8.03 o 
  14   0   9       52.31       55.88      8.86 o 
  15   0   9       86.95      102.23      9.47 o 
  16   0   9        1.07        3.16      5.64 o 
  17   0   9        0.34       -2.86      5.80 o 
   0   1   9       88.15       98.88      3.37 o 
   1   1   9      138.21      120.39      3.28 o 
   2   1   9      540.40      551.60     10.07 o 
   3   1   9      105.47      123.33      3.97 o 
   4   1   9       31.68       33.25      2.28 o 
   5   1   9       13.45       20.32      2.51 o 
   6   1   9       63.77       68.42      3.31 o 
   7   1   9      592.60      608.28     12.65 o 
   8   1   9      632.82      567.20     16.14 o 
   9   1   9       10.83       10.92      4.33 o 
  10   1   9      116.03      128.38      6.82 o 
  11   1   9        5.46        5.68      3.23 o 
  12   1   9       20.14       33.55      4.44 o 
  13   1   9       29.62       40.87      4.94 o 
  14   1   9        0.88        4.12      3.44 o 
  15   1   9        7.99       14.68      4.28 o 
  16   1   9        0.12        3.15      3.76 o 
  17   1   9       46.50       51.27      7.11 o 
   1   2   9      453.77      421.89      8.45 o 
   2   2   9      612.08      614.27     10.53 o 
   3   2   9       92.20       76.17      3.19 o 
   4   2   9      190.28      179.05      5.68 o 
   5   2   9       15.73       21.43      2.37 o 
   6   2   9        0.22        1.41      1.98 o 
   7   2   9       31.87       40.12      3.44 o 
   8   2   9      522.71      516.22     12.76 o 
   9   2   9      160.66      130.37      6.64 o 
  10   2   9       99.91       81.01      5.44 o 
  11   2   9       30.72       37.23      4.84 o 
  12   2   9      108.04      104.50      6.47 o 
  13   2   9        7.27        6.47      3.61 o 
  14   2   9       48.21       60.94      6.42 o 
  15   2   9       20.25       25.03      5.05 o 
  16   2   9        0.12       -4.38      4.38 o 
  17   2   9       48.80       58.71      8.48 o 
   0   3   9     1801.30     1704.04     42.82 o 
   1   3   9       22.70       28.19      1.91 o 
   2   3   9        0.05        2.27      1.49 o 
   3   3   9       10.79        6.51      2.01 o 
   4   3   9       93.12       95.09      3.43 o 
   5   3   9        5.49        6.22      3.13 o 
   6   3   9      182.80      182.69      6.39 o 
   7   3   9       28.54       31.79      2.76 o 
   8   3   9        6.18       13.75      2.63 o 
   9   3   9        1.23       10.24      6.84 o 
  10   3   9      309.07      311.52     11.58 o 
  11   3   9        9.40        8.96      3.68 o 
  12   3   9       41.16       39.80      4.86 o 
  13   3   9       37.91       47.69      5.97 o 
  14   3   9        5.14       12.99      4.52 o 
  15   3   9       13.15       20.03      4.93 o 
  16   3   9       16.30       31.74      6.69 o 
   1   4   9       33.14       40.02      2.14 o 
   2   4   9      276.86      276.84      7.40 o 
   3   4   9      621.17      618.94     12.70 o 
   4   4   9     1501.68     1478.11     25.82 o 
   5   4   9     2272.46     2255.89     41.24 o 
   6   4   9      598.78      612.85     12.92 o 
   7   4   9       55.36       71.49      4.65 o 
   8   4   9       67.76       68.86      5.59 o 
   9   4   9       58.21       45.26      3.87 o 
  10   4   9       59.28       58.43      5.35 o 
  11   4   9        5.05        9.29      3.75 o 
  12   4   9       79.30       90.17      6.83 o 
  13   4   9        4.31        6.07      3.82 o 
  14   4   9       13.73        8.10      4.02 o 
  15   4   9       33.21       37.89      6.78 o 
  16   4   9       39.04       50.27      6.74 o 
   0   5   9     1408.88     1415.46     32.74 o 
   1   5   9      118.70      114.01      3.80 o 
   2   5   9      163.12      154.83      4.73 o 
   3   5   9       68.44       65.33      3.60 o 
   4   5   9       16.85       20.72      2.80 o 
   5   5   9      249.16      235.01      7.54 o 
   6   5   9      250.90      257.01      7.47 o 
   7   5   9     1056.51     1017.75     20.07 o 
   8   5   9      180.34      184.22      7.66 o 
   9   5   9      266.25      247.70      9.13 o 
  10   5   9      128.54      128.85      7.30 o 
  11   5   9        8.59       11.02      3.81 o 
  12   5   9       57.68       63.15      6.04 o 
  13   5   9       33.57       41.57      5.40 o 
  14   5   9        3.72        2.41      3.86 o 
  15   5   9        0.92        2.11      4.45 o 
   1   6   9       59.17       62.58      3.27 o 
   2   6   9      241.73      254.32      6.52 o 
   3   6   9      331.26      328.43      7.68 o 
   4   6   9      571.36      534.47     12.07 o 
   5   6   9      512.05      498.43     11.79 o 
   6   6   9      160.62      144.54      5.89 o 
   7   6   9        6.51       10.85      2.57 o 
   8   6   9       26.30       25.89      3.37 o 
   9   6   9        7.09        6.48      2.83 o 
  10   6   9       12.63        7.51      3.53 o 
  11   6   9        1.39        3.65      3.36 o 
  12   6   9       76.52       69.44      6.35 o 
  13   6   9        0.21        4.99      3.85 o 
  14   6   9       16.80       20.85      5.34 o 
  15   6   9        9.26       12.91      5.58 o 
   0   7   9      341.30      340.47     13.26 o 
   1   7   9        0.98        7.78      2.30 o 
   2   7   9        2.36        4.19      1.98 o 
   3   7   9        3.33        2.96      1.90 o 
   4   7   9       13.01        8.99      2.55 o 
   5   7   9        0.91        1.98      2.20 o 
   6   7   9       78.96       73.43      4.26 o 
   7   7   9        7.55        5.44      2.63 o 
   8   7   9       13.07       17.01      3.56 o 
   9   7   9       12.72       14.62      3.29 o 
  10   7   9       77.98       72.30      6.51 o 
  11   7   9        9.11       15.11      3.89 o 
  12   7   9       26.19       27.57      5.45 o 
  13   7   9        7.26        9.17      5.67 o 
  14   7   9        5.91        6.69      5.23 o 
   1   8   9        0.31        2.44      1.88 o 
   2   8   9       85.30       89.49      4.06 o 
   3   8   9        5.25       10.74      2.30 o 
   4   8   9       51.82       54.08      3.76 o 
   5   8   9       56.70       66.77      4.04 o 
   6   8   9        1.05        1.54      2.28 o 
   7   8   9        0.03        4.34      2.94 o 
   8   8   9      234.21      231.18      8.38 o 
   9   8   9        0.03        1.42      2.88 o 
  10   8   9       25.97       25.07      5.46 o 
  11   8   9        0.62       -0.61      3.91 o 
  12   8   9       15.82       33.49      6.70 o 
  13   8   9       10.60       14.50      6.03 o 
   0   9   9        6.79        7.82      5.46 o 
   1   9   9       56.12       57.99      3.69 o 
   2   9   9       40.05       35.73      3.65 o 
   3   9   9       61.27       54.72      4.24 o 
   4   9   9       60.09       65.31      4.39 o 
   5   9   9       10.90       12.42      3.70 o 
   6   9   9       52.93       59.65      4.95 o 
   7   9   9      268.66      266.31     11.34 o 
   8   9   9       74.54       65.96      5.88 o 
   9   9   9        3.98       10.98      4.51 o 
  10   9   9        8.99        3.46      6.05 o 
  11   9   9        0.00        8.08      5.12 o 
  12   9   9       10.57       12.64      5.52 o 
   1  10   9       23.35       34.27      4.98 o 
   2  10   9        4.52        3.98      3.29 o 
   3  10   9       10.21       27.04      6.07 o 
   4  10   9        1.83        2.57      3.58 o 
   5  10   9      118.95      126.27      8.74 o 
   6  10   9        6.16       13.71      4.89 o 
   7  10   9        0.74        0.23      3.72 o 
   8  10   9        3.00        8.98      6.55 o 
   9  10   9        3.65       40.06     11.37 o 
  10  10   9       17.28       30.56      8.35 o 
   0  11   9        4.39       -0.82      4.69 o 
   1  11   9        1.52       -0.97      3.19 o 
   2  11   9       38.98       31.92      5.47 o 
   3  11   9        0.72        1.38      3.97 o 
   4  11   9       39.56       57.87      6.81 o 
   5  11   9        0.71        0.57      3.90 o 
   6  11   9       46.86       52.94      7.92 o 
   7  11   9       30.91       24.48      6.90 o 
   8  11   9       45.43       41.33      8.06 o 
   1  12   9        3.73        7.82      4.78 o 
   2  12   9       94.03       97.72      8.54 o 
   3  12   9        0.03        1.17      4.08 o 
   4  12   9        7.68       14.05      5.44 o 
   5  12   9        0.01        4.88      5.53 o 
   0   0  10     1100.92     1059.52     29.78 o 
   1   0  10        3.16        5.73      3.89 o 
   2   0  10       17.11       19.98      4.50 o 
   3   0  10      185.24      182.49      7.24 o 
   4   0  10      226.09      237.88      9.25 o 
   5   0  10      188.62      181.48     10.13 o 
   6   0  10      114.30      141.94      7.43 o 
   7   0  10     1109.80      975.46     28.29 o 
   8   0  10       56.31       53.95      7.15 o 
   9   0  10        5.62        9.78      5.32 o 
  10   0  10      585.87      580.70     26.37 o 
  11   0  10        3.28        8.72      5.19 o 
  12   0  10       39.21       55.50      7.42 o 
  13   0  10       22.78       36.20      7.58 o 
  14   0  10       15.63       16.31      6.08 o 
  15   0  10       33.01       48.93      8.85 o 
  16   0  10        0.54       -4.29      6.88 o 
   1   1  10      217.11      210.33      4.46 o 
   2   1  10       44.19       43.45      2.82 o 
   3   1  10       65.91       76.37      3.56 o 
   4   1  10       45.56       43.59      3.18 o 
   5   1  10       30.28       16.23      3.07 o 
   6   1  10       37.70       40.62      3.03 o 
   7   1  10      125.55      110.51      4.68 o 
   8   1  10       88.86       97.92      6.24 o 
   9   1  10       18.96       24.20      4.39 o 
  10   1  10        0.52        6.20      3.44 o 
  11   1  10        0.94        4.94      3.73 o 
  12   1  10       24.31       26.49      4.65 o 
  13   1  10        6.76        6.22      3.71 o 
  14   1  10        4.07        2.82      3.56 o 
  15   1  10        2.53        6.45      4.17 o 
  16   1  10       27.79       28.75      5.65 o 
   0   2  10      363.40      391.37      9.12 o 
   1   2  10      385.97      376.23      7.60 o 
   2   2  10       11.51       18.79      2.23 o 
   3   2  10      132.36      143.28      4.89 o 
   4   2  10       52.69       46.68      3.27 o 
   5   2  10       52.22       54.43      3.70 o 
   6   2  10        5.46        7.02      2.35 o 
   7   2  10        0.03       -0.63      2.71 o 
   8   2  10       85.14       82.69      4.56 o 
   9   2  10      223.23      203.05      9.07 o 
  10   2  10      103.43       97.25      6.88 o 
  11   2  10       97.88       92.99      6.41 o 
  12   2  10       67.72       60.42      5.55 o 
  13   2  10       21.54       12.94      4.12 o 
  14   2  10        9.50       16.18      4.96 o 
  15   2  10        1.37        2.64      4.04 o 
  16   2  10        0.71       -3.64      4.80 o 
   1   3  10      213.53      188.66      4.89 o 
   2   3  10       94.64       98.80      4.65 o 
   3   3  10      164.38      180.65      6.09 o 
   4   3  10       69.49       87.16      4.31 o 
   5   3  10       67.73       65.09      4.68 o 
   6   3  10      879.19      837.11     17.77 o 
   7   3  10        5.82        5.75      2.30 o 
   8   3  10      139.56      146.31      6.36 o 
   9   3  10       47.34       48.62      5.15 o 
  10   3  10        4.15       -1.57      3.36 o 
  11   3  10      126.85      120.19      7.82 o 
  12   3  10       69.86       59.75      6.02 o 
  13   3  10        2.32        1.98      3.87 o 
  14   3  10        0.99        1.45      3.73 o 
  15   3  10        0.00       -2.75      4.09 o 
   0   4  10      280.13      291.80     13.42 o 
   1   4  10      223.29      219.83      5.64 o 
   2   4  10       44.16       38.88      2.82 o 
   3   4  10        1.60        5.22      2.00 o 
   4   4  10      403.40      422.63     11.26 o 
   5   4  10        0.24        4.10      3.99 o 
   6   4  10      166.25      159.80      6.44 o 
   7   4  10        1.34        6.86      2.73 o 
   8   4  10      206.19      187.70      7.52 o 
   9   4  10        4.87        7.94      5.77 o 
  10   4  10      372.77      374.42     13.83 o 
  11   4  10       54.69       58.89      6.01 o 
  12   4  10       97.58      107.74      7.53 o 
  13   4  10        4.45        7.36      4.04 o 
  14   4  10        0.80        8.59      6.24 o 
  15   4  10       15.22       19.54      5.46 o 
   1   5  10        9.32       12.55      2.31 o 
   2   5  10      148.04      156.06      5.98 o 
   3   5  10      184.53      166.91      5.64 o 
   4   5  10      713.13      699.04     16.28 o 
   5   5  10       10.16       21.72      3.82 o 
   6   5  10      172.58      175.93      6.75 o 
   7   5  10      152.96      150.16      7.08 o 
   8   5  10      251.44      255.05     10.37 o 
   9   5  10       52.21       60.60      5.01 o 
  10   5  10       72.78       80.00      7.17 o 
  11   5  10       52.36       68.38      8.77 o 
  12   5  10       45.20       50.55      6.75 o 
  13   5  10        0.72       -3.24      4.06 o 
  14   5  10       92.17       99.91      8.32 o 
   0   6  10       88.71      108.59      6.09 o 
   1   6  10      260.45      241.97      6.31 o 
   2   6  10       37.71       41.04      3.32 o 
   3   6  10       81.48       75.28      4.14 o 
   4   6  10      117.52      120.80      5.32 o 
   5   6  10       32.50       42.59      3.40 o 
   6   6  10      238.45      232.26      9.03 o 
   7   6  10       26.88       22.11      4.13 o 
   8   6  10      165.09      183.36      8.18 o 
   9   6  10       12.34       23.84      3.83 o 
  10   6  10      153.36      165.88      9.25 o 
  11   6  10       94.81       85.88      6.78 o 
  12   6  10       33.32       34.66      6.90 o 
  13   6  10        0.75       -0.04      3.49 o 
  14   6  10        9.55        6.83      5.08 o 
   1   7  10       84.87       71.36      4.04 o 
   2   7  10       15.17       20.11      2.96 o 
   3   7  10      247.64      248.28      7.86 o 
   4   7  10       79.44       75.86      4.44 o 
   5   7  10        0.24        1.90      2.49 o 
   6   7  10      365.44      370.72     10.80 o 
   7   7  10        7.84       13.73      4.19 o 
   8   7  10       13.09       16.48      3.53 o 
   9   7  10       61.94       69.27      9.45 o 
  10   7  10       17.96       36.84      5.10 o 
  11   7  10       22.78       35.52      6.09 o 
  12   7  10       44.40       41.93      7.61 o 
  13   7  10        2.54       -0.83      4.72 o 
   0   8  10      146.39      159.36     10.90 o 
   1   8  10       27.50       34.83      3.06 o 
   2   8  10        1.64       -1.21      2.24 o 
   3   8  10       10.81       11.12      3.16 o 
   4   8  10       15.38       16.31      3.00 o 
   5   8  10       10.66        1.31      2.39 o 
   6   8  10        0.43        1.33      2.30 o 
   7   8  10        1.52        1.27      2.92 o 
   8   8  10        0.01        1.61      3.14 o 
   9   8  10       82.49       98.69      8.53 o 
  10   8  10       38.75       43.70      7.17 o 
  11   8  10       10.41       13.06      5.45 o 
  12   8  10        8.72       29.08      8.32 o 
   1   9  10       10.83       10.61      2.98 o 
   2   9  10       19.76       29.35      3.66 o 
   3   9  10        9.09       12.91      3.92 o 
   4   9  10        0.01       -2.59      2.87 o 
   5   9  10        4.83        6.07      3.19 o 
   6   9  10        3.16        7.72      3.55 o 
   7   9  10        4.95       -0.95      3.93 o 
   8   9  10       44.67       52.79      6.26 o 
   9   9  10        1.63        6.78      5.01 o 
  10   9  10        7.87        1.03      4.45 o 
   0  10  10      143.02      138.43     14.01 o 
   1  10  10        8.47        3.66      3.80 o 
   2  10  10        0.01        3.29      3.47 o 
   3  10  10       15.54       26.63      4.92 o 
   4  10  10       53.43       53.96      6.18 o 
   5  10  10       16.04       21.21      5.06 o 
   6  10  10       44.86       36.21      6.92 o 
   7  10  10      130.76      131.08     12.27 o 
   8  10  10        5.02        3.74      7.00 o 
   9  10  10        3.99        4.03      5.91 o 
   1  11  10       15.83        9.48      5.26 o 
   2  11  10       20.28       17.63      5.77 o 
   3  11  10        0.03       -0.51      3.92 o 
   4  11  10        0.44       -0.27      3.91 o 
   5  11  10       10.46        7.41      5.30 o 
   6  11  10       13.23        6.54      6.07 o 
   0  12  10       17.79       12.40      9.60 o 
   1   0  11       49.22       49.08      3.87 o 
   2   0  11      420.48      388.75     13.13 o 
   3   0  11      229.04      178.82      7.98 o 
   4   0  11        0.28        0.77      2.62 o 
   5   0  11       23.50       28.64      4.41 o 
   6   0  11        0.30       -1.70      3.29 o 
   7   0  11      308.43      298.45     12.26 o 
   8   0  11       40.62       33.08      6.80 o 
   9   0  11      298.03      282.83     16.57 o 
  10   0  11       25.15       31.25      9.59 o 
  11   0  11      100.43       81.64      9.21 o 
  12   0  11        3.73        6.95      7.55 o 
  13   0  11       27.53       32.54     13.15 o 
  14   0  11        0.04        2.48      8.42 o 
  15   0  11       18.51       18.01      9.62 o 
   0   1  11       28.36       26.34      5.25 o 
   1   1  11      123.51      123.21      5.15 o 
   2   1  11       34.87       34.98      2.91 o 
   3   1  11        1.74       -1.02      1.92 o 
   4   1  11      417.88      429.45     10.90 o 
   5   1  11       77.43       68.50      4.31 o 
   6   1  11      178.20      167.69      5.85 o 
   7   1  11       90.96       91.61      5.26 o 
   8   1  11       51.73       50.26      5.19 o 
   9   1  11        7.92       -0.42      2.74 o 
  10   1  11        4.37        6.04      3.39 o 
  11   1  11      120.20       96.50      7.01 o 
  12   1  11        2.98        3.01      3.60 o 
  13   1  11        0.95        3.83      3.80 o 
  14   1  11      101.88      103.66      7.97 o 
  15   1  11       24.81       33.53      6.24 o 
   1   2  11       18.57       17.36      3.68 o 
   2   2  11      476.84      470.16     11.35 o 
   3   2  11      148.96      173.52      5.90 o 
   4   2  11       41.84       49.37      4.91 o 
   5   2  11       33.61       40.72      4.11 o 
   6   2  11      195.69      200.38      7.27 o 
   7   2  11       51.05       52.96      4.38 o 
   8   2  11      361.05      365.49     12.75 o 
   9   2  11      125.34       98.21      6.59 o 
  10   2  11        2.42       -1.62      3.21 o 
  11   2  11       27.28       30.76      5.10 o 
  12   2  11        0.18        5.95      3.61 o 
  13   2  11       45.31       53.92      6.20 o 
  14   2  11        0.26       -1.60      4.23 o 
  15   2  11        5.91        5.45      4.65 o 
   0   3  11        1.58        0.63      2.78 o 
   1   3  11       79.84       72.68      3.68 o 
   2   3  11        2.95        7.92      4.07 o 
   3   3  11       12.75       18.03      3.01 o 
   4   3  11      686.71      705.05     16.46 o 
   5   3  11       63.77       76.53      4.91 o 
   6   3  11       86.20       89.38      4.91 o 
   7   3  11        7.33        8.31      4.26 o 
   8   3  11        0.07        5.89      5.19 o 
   9   3  11      103.15      102.54      6.98 o 
  10   3  11       22.47       29.02      4.92 o 
  11   3  11       39.90       40.90      5.25 o 
  12   3  11       10.24       22.95      4.75 o 
  13   3  11        4.72        0.96      3.57 o 
  14   3  11       89.86      100.37      8.44 o 
   1   4  11      272.17      270.51      7.14 o 
   2   4  11      229.55      233.67      6.58 o 
   3   4  11       15.88       32.52      3.65 o 
   4   4  11        5.62       19.58      5.07 o 
   5   4  11      225.86      202.16      7.53 o 
   6   4  11       37.85       35.89      3.52 o 
   7   4  11       21.77       33.07      4.10 o 
   8   4  11      110.46      112.23      6.25 o 
   9   4  11       22.10       30.63      5.11 o 
  10   4  11       53.35       56.95      6.10 o 
  11   4  11        3.50        3.02      3.57 o 
  12   4  11        3.49       13.02      5.64 o 
  13   4  11        2.33       13.89      4.71 o 
  14   4  11       10.34       14.36      4.76 o 
   0   5  11       91.79      102.10      6.73 o 
   1   5  11      286.49      257.29      7.25 o 
   2   5  11      369.46      350.88      9.27 o 
   3   5  11       20.48       22.07      3.35 o 
   4   5  11      690.07      695.06     17.54 o 
   5   5  11        0.18        2.69      3.58 o 
   6   5  11       36.47       39.81      3.96 o 
   7   5  11       36.63       45.00      4.81 o 
   8   5  11       11.69       16.44      3.51 o 
   9   5  11       23.02       17.65      4.61 o 
  10   5  11        3.61        2.54      3.94 o 
  11   5  11       10.29       17.37      7.26 o 
  12   5  11       12.64       11.57      4.74 o 
  13   5  11        2.18        6.46      4.55 o 
   1   6  11       48.28       52.72      3.55 o 
   2   6  11      210.53      197.34      6.62 o 
   3   6  11      106.75      125.53      5.36 o 
   4   6  11        0.78        3.87      3.07 o 
   5   6  11      125.74      107.78      5.91 o 
   6   6  11       21.98       27.63      3.87 o 
   7   6  11       37.15       44.56      4.78 o 
   8   6  11       82.35       83.15      6.00 o 
   9   6  11        0.64        2.61      3.38 o 
  10   6  11       23.34       20.28      4.70 o 
  11   6  11        2.35       10.91      4.17 o 
  12   6  11        0.18        7.20      4.48 o 
  13   6  11        0.19        6.37      4.75 o 
   0   7  11        0.36        2.85      4.23 o 
   1   7  11       22.02       28.05      3.60 o 
   2   7  11        0.72        4.38      2.50 o 
   3   7  11        4.10        9.38      2.75 o 
   4   7  11      169.24      166.74      7.40 o 
   5   7  11       33.61       44.08      4.52 o 
   6   7  11       59.34       50.99      4.73 o 
   7   7  11        1.53        0.39      2.77 o 
   8   7  11        3.48        4.09      3.07 o 
   9   7  11       91.84      101.64      7.72 o 
  10   7  11        0.02        4.22      3.85 o 
  11   7  11       21.19       28.00      5.66 o 
  12   7  11        0.29       -2.69      4.92 o 
   1   8  11        0.47        2.13      2.61 o 
   2   8  11       63.43       68.55      4.76 o 
   3   8  11        1.31        3.97      2.63 o 
   4   8  11       36.05       40.85      4.27 o 
   5   8  11        3.01       11.63      3.64 o 
   6   8  11       80.00       72.29      6.03 o 
   7   8  11        5.82        2.28      3.37 o 
   8   8  11       70.97       68.96      7.66 o 
   9   8  11       19.66        7.66      5.32 o 
  10   8  11        0.05        5.40      5.02 o 
   0   9  11        0.32        6.13      4.88 o 
   1   9  11       23.23       33.78      4.71 o 
   2   9  11       21.19       26.46      4.17 o 
   3   9  11        7.12        6.71      3.63 o 
   4   9  11       37.29       25.85      4.85 o 
   5   9  11       25.32       19.27      4.71 o 
   6   9  11       13.57        8.61      4.27 o 
   7   9  11       61.59       60.14      7.11 o 
   8   9  11       13.64       24.89      7.24 o 
   9   9  11        1.81       -3.36      4.82 o 
   1  10  11        0.55        8.11      5.29 o 
   2  10  11       69.25       57.58      7.61 o 
   3  10  11       30.55       23.46      6.60 o 
   4  10  11        2.89        0.61      5.56 o 
   5  10  11        0.02        2.87      5.50 o 
   6  10  11        1.01        2.61      6.59 o 
   7  10  11       43.50       55.85     12.01 o 
   0  11  11        9.23       11.15      7.43 o 
   1  11  11        9.67       18.28      7.01 o 
   2  11  11       39.96       17.49      6.63 o 
   3  11  11       11.54       18.23      7.53 o 
   0   0  12      260.97      239.06     19.49 o 
   1   0  12       30.43       43.07      7.09 o 
   2   0  12      559.57      461.78     39.19 o 
   3   0  12      120.70      113.32      8.21 o 
   4   0  12      358.33      378.79     15.13 o 
   5   0  12       14.89       16.53      5.99 o 
   6   0  12      359.25      372.21     15.69 o 
   7   0  12      457.90      398.69     19.52 o 
   8   0  12       90.64       76.89      8.39 o 
   9   0  12       47.74       51.15      7.73 o 
  10   0  12      114.53      114.82     10.55 o 
  11   0  12        8.16        4.67      5.26 o 
  12   0  12        2.14       -0.55      5.35 o 
  13   0  12        5.81       18.71      7.09 o 
  14   0  12        1.86        7.64      6.40 o 
   1   1  12      225.08      205.16      8.75 o 
   2   1  12        5.21        7.59      3.24 o 
   3   1  12        0.88        3.67      2.55 o 
   4   1  12       22.17       32.38      3.43 o 
   5   1  12        6.37        1.97      2.52 o 
   6   1  12      254.58      235.59      8.73 o 
   7   1  12       32.46       44.92      5.18 o 
   8   1  12       13.62       19.23      4.25 o 
   9   1  12       18.01       19.63      4.45 o 
  10   1  12      173.83      158.48      9.31 o 
  11   1  12       78.70       72.26      6.78 o 
  12   1  12      106.74       98.17      7.67 o 
  13   1  12        0.13        1.09      4.45 o 
  14   1  12        8.45       16.47      5.44 o 
   0   2  12      133.58      118.47     10.03 o 
   1   2  12        6.00       12.14      3.95 o 
   2   2  12      194.49      173.54      6.99 o 
   3   2  12       20.13       20.87      3.01 o 
   4   2  12       39.88       51.10      3.98 o 
   5   2  12        5.17        7.43      2.59 o 
   6   2  12        7.75       10.00      2.69 o 
   7   2  12       43.80       43.35      4.20 o 
   8   2  12        3.90       10.63      3.82 o 
   9   2  12       71.93       69.58      5.82 o 
  10   2  12       27.33       30.24      4.63 o 
  11   2  12       14.50       10.16      4.34 o 
  12   2  12       22.42       23.73      5.10 o 
  13   2  12        0.00       -1.70      4.67 o 
   1   3  12       50.26       51.61      4.32 o 
   2   3  12      459.37      471.42     13.48 o 
   3   3  12      359.18      322.70      9.98 o 
   4   3  12        0.63        5.43      3.25 o 
   5   3  12       78.02       90.68      4.98 o 
   6   3  12        7.80       14.84      3.31 o 
   7   3  12      114.75      117.03      7.26 o 
   8   3  12       62.37       58.88      5.68 o 
   9   3  12        0.01        2.97      3.36 o 
  10   3  12        2.18        1.77      3.26 o 
  11   3  12        1.29        9.71      4.24 o 
  12   3  12      124.24      139.21      8.88 o 
  13   3  12       24.77       35.50      6.28 o 
   0   4  12       86.92       80.79      7.45 o 
   1   4  12      267.19      283.39      9.83 o 
   2   4  12       87.54       92.41      5.84 o 
   3   4  12        0.94        2.17      2.41 o 
   4   4  12       79.32      102.97      5.57 o 
   5   4  12       57.11       60.51      4.59 o 
   6   4  12       63.93       75.24      5.33 o 
   7   4  12        6.22        7.85      3.26 o 
   8   4  12        0.71        5.03      3.95 o 
   9   4  12        4.06       -0.83      3.49 o 
  10   4  12       25.44       22.07      4.89 o 
  11   4  12       63.32       75.14      7.35 o 
  12   4  12        0.22        7.53      5.10 o 
  13   4  12        0.01       -1.28      3.95 o 
   1   5  12      112.11      111.24      6.25 o 
   2   5  12      101.29      117.07      6.85 o 
   3   5  12      172.54      150.39      6.87 o 
   4   5  12       79.95       93.54      5.74 o 
   5   5  12       32.78       39.09      4.12 o 
   6   5  12      395.14      354.72     12.50 o 
   7   5  12       82.57       91.85     10.76 o 
   8   5  12       13.51       33.43      6.74 o 
   9   5  12       25.23       25.01      4.78 o 
  10   5  12        0.23        1.20      3.69 o 
  11   5  12       14.02       22.03      5.18 o 
  12   5  12       15.72       26.08      5.50 o 
   0   6  12       28.07       25.83      5.25 o 
   1   6  12       33.04       31.24      4.10 o 
   2   6  12       29.63       25.96      3.92 o 
   3   6  12        3.23        1.75      2.85 o 
   4   6  12       33.77       41.38      4.42 o 
   5   6  12       71.02       66.21      4.97 o 
   6   6  12       15.50       22.66      4.07 o 
   7   6  12        7.60        9.66      4.06 o 
   8   6  12        7.60        9.89      4.90 o 
   9   6  12       17.63       19.57      4.65 o 
  10   6  12        6.23        9.09      5.00 o 
  11   6  12       16.16       13.98      4.84 o 
   1   7  12        5.12        7.77      3.42 o 
   2   7  12      154.04      138.44      7.72 o 
   3   7  12      103.77       90.67      7.65 o 
   4   7  12        1.43        2.52      2.74 o 
   5   7  12       17.85       31.75      4.37 o 
   6   7  12        9.19       10.87      3.82 o 
   7   7  12       19.72       22.36      4.45 o 
   8   7  12       28.92       34.15      5.46 o 
   9   7  12        2.32        5.30      4.15 o 
  10   7  12        0.36        1.22      4.61 o 
   0   8  12       69.79       59.88      6.92 o 
   1   8  12        2.68        4.11      3.20 o 
   2   8  12       40.19       59.10      5.49 o 
   3   8  12        0.05        0.09      3.16 o 
   4   8  12        5.18        6.19      3.40 o 
   5   8  12        2.73        1.93      3.57 o 
   6   8  12        7.14        6.20      4.15 o 
   7   8  12        0.74        1.58      4.21 o 
   8   8  12        4.51        6.80      4.84 o 
   9   8  12        5.84        1.33      4.28 o 
   1   9  12       22.39       34.82      6.26 o 
   2   9  12        1.31        1.07      3.63 o 
   3   9  12       14.73       20.30      7.15 o 
   4   9  12        6.64        2.31      4.58 o 
   5   9  12       16.65       13.74      5.69 o 
   6   9  12       99.77       94.45     10.43 o 
   7   9  12        0.37        5.22      6.95 o 
   0  10  12       38.71       34.42     11.78 o 
   1  10  12        4.31        6.01      6.69 o 
   2  10  12       69.82       82.38     10.21 o 
   3  10  12       22.56       27.65     10.35 o 
   4  10  12       61.88       63.47      9.91 o 
   1   0  13       26.91       16.37      6.02 o 
   2   0  13       12.75        9.93      5.76 o 
   3   0  13      133.36      165.66     12.32 o 
   4   0  13       87.39      102.34      7.84 o 
   5   0  13      207.07      188.70     10.46 o 
   6   0  13       12.36       21.10      5.89 o 
   7   0  13       63.11       76.53     11.54 o 
   8   0  13       24.55       23.07      6.58 o 
   9   0  13       48.74       58.70      8.51 o 
  10   0  13      154.01      126.09     12.26 o 
  11   0  13        1.72        3.95      5.40 o 
  12   0  13        7.79        1.19      5.39 o 
   0   1  13      345.11      342.52     17.62 o 
   1   1  13        6.74       14.27      4.06 o 
   2   1  13      122.07      134.31      8.20 o 
   3   1  13       34.51       49.09      5.38 o 
   4   1  13        1.45        0.08      2.32 o 
   5   1  13      226.55      255.49      9.02 o 
   6   1  13        0.04        6.10      3.16 o 
   7   1  13       64.36       66.08      5.82 o 
   8   1  13        0.50       -0.46      3.46 o 
   9   1  13       39.36       39.33      5.70 o 
  10   1  13       70.78       73.68      6.70 o 
  11   1  13        0.88        5.47      4.11 o 
  12   1  13        6.25        4.41      4.70 o 
   1   2  13       58.85       87.61      6.39 o 
   2   2  13       46.09       61.55      6.09 o 
   3   2  13       38.81       45.97      4.59 o 
   4   2  13       55.79       81.33      5.32 o 
   5   2  13      113.88      118.20      5.93 o 
   6   2  13      122.86      125.43      6.76 o 
   7   2  13        0.07        4.05      3.45 o 
   8   2  13        8.53        7.50      3.92 o 
   9   2  13      101.66       98.01      7.84 o 
  10   2  13       11.94       23.15      6.38 o 
  11   2  13       38.45       43.52      6.31 o 
  12   2  13        7.61        9.72      4.67 o 
   0   3  13        7.50       12.14      5.47 o 
   1   3  13        5.69       13.76      3.97 o 
   2   3  13       93.45       97.90      7.50 o 
   3   3  13        0.37        0.71      3.15 o 
   4   3  13      131.71      111.52      6.33 o 
   5   3  13       29.88       39.67      4.05 o 
   6   3  13       39.21       61.00      5.09 o 
   7   3  13       26.66       34.79      6.02 o 
   8   3  13       99.88       98.98      8.07 o 
   9   3  13       13.50       14.50      4.67 o 
  10   3  13       48.72       50.65      6.37 o 
  11   3  13        1.04       -1.39      3.80 o 
  12   3  13       15.00       11.77      4.97 o 
   1   4  13        0.08       12.58      4.26 o 
   2   4  13        0.55        3.78      4.86 o 
   3   4  13      105.95      105.86      6.53 o 
   4   4  13        0.63        0.48      2.87 o 
   5   4  13       10.86       10.79      3.52 o 
   6   4  13       12.38       14.14      3.74 o 
   7   4  13        0.45        5.44      4.21 o 
   8   4  13        8.39       12.25      4.24 o 
   9   4  13        8.44       11.70      4.50 o 
  10   4  13        1.31        4.06      3.92 o 
  11   4  13       14.83       17.29      4.77 o 
   0   5  13      214.89      186.66     13.77 o 
   1   5  13       19.65       23.03      4.64 o 
   2   5  13        0.38        7.43      3.84 o 
   3   5  13       10.71       14.63      4.66 o 
   4   5  13       25.59       23.90      4.04 o 
   5   5  13       12.11       19.17      4.36 o 
   6   5  13        1.50        2.13      3.36 o 
   7   5  13       18.21       25.37      4.83 o 
   8   5  13       10.38        5.69      4.01 o 
   9   5  13       43.87       60.99      8.41 o 
  10   5  13       91.91       99.74      8.55 o 
   1   6  13        7.93       17.71      4.36 o 
   2   6  13        0.02       -0.47      3.86 o 
   3   6  13       96.20       91.80      6.96 o 
   4   6  13        3.74        4.74      3.38 o 
   5   6  13        0.00        6.04      3.70 o 
   6   6  13       39.30       37.47      5.53 o 
   7   6  13        1.48        0.41      3.58 o 
   8   6  13       11.35       24.14      7.52 o 
   9   6  13        4.81        3.94      4.29 o 
   0   7  13        2.97        5.53      5.46 o 
   1   7  13       10.42       17.51      4.85 o 
   2   7  13       48.64       40.99      5.78 o 
   3   7  13        0.36       -2.85      3.27 o 
   4   7  13       90.91       89.92      7.02 o 
   5   7  13        3.89        2.65      3.51 o 
   6   7  13       30.25       40.11      5.73 o 
   7   7  13       16.58       20.65      5.42 o 
   8   7  13       26.43       28.80      8.88 o 
   1   8  13       10.24        6.39      3.94 o 
   2   8  13       17.94       12.39      4.30 o 
   3   8  13        0.36        1.92      4.11 o 
   4   8  13        4.89        7.12      4.80 o 
   5   8  13       34.90       36.08      7.33 o 
   6   8  13        5.52       18.73      8.37 o 
   0   9  13       22.88       14.85     10.62 o 
   1   9  13        2.62        2.03      5.67 o 
   2   9  13       30.43       42.38     15.13 o 
   3   9  13        6.07        1.80      9.17 o 
   0   0  14        3.61        3.91      7.00 o 
   1   0  14        0.87       -1.95      4.84 o 
   2   0  14       23.14       44.02      8.81 o 
   3   0  14      472.48      473.49     26.53 o 
   4   0  14      110.90      107.71     12.44 o 
   5   0  14       33.05       36.32      7.62 o 
   6   0  14       11.10       19.25      9.50 o 
   7   0  14       22.64       33.13      8.90 o 
   8   0  14        2.84        8.48      6.84 o 
   9   0  14        3.25       23.67      8.10 o 
  10   0  14        2.90       -2.46      5.45 o 
  11   0  14        1.73       11.28      6.84 o 
   1   1  14       62.99       74.12      6.57 o 
   2   1  14       99.03       84.00      7.40 o 
   3   1  14       34.26       39.65      5.71 o 
   4   1  14       27.95       24.60      4.73 o 
   5   1  14       40.91       47.89      6.49 o 
   6   1  14        3.15        6.95      4.81 o 
   7   1  14        3.32        4.20      4.13 o 
   8   1  14      140.88      132.53      8.93 o 
   9   1  14        0.03       -2.79      4.05 o 
  10   1  14        2.94        1.83      4.15 o 
  11   1  14       54.72       39.93      6.79 o 
   0   2  14       18.19       30.10      6.93 o 
   1   2  14        0.17        6.36      3.86 o 
   2   2  14        0.33        6.64      5.52 o 
   3   2  14       12.28       23.52      5.16 o 
   4   2  14       13.15       18.52      4.77 o 
   5   2  14        0.15        6.00      4.22 o 
   6   2  14       22.31       21.46      5.95 o 
   7   2  14        0.03        8.19      4.38 o 
   8   2  14       12.35       14.87      5.18 o 
   9   2  14        2.69        6.15      4.63 o 
  10   2  14        0.06        4.53      4.35 o 
   1   3  14        3.63        1.57      6.57 o 
   2   3  14       33.33       55.83      8.50 o 
   3   3  14       68.41       72.39      7.34 o 
   4   3  14        6.97        8.90      4.69 o 
   5   3  14        5.65        9.21      4.39 o 
   6   3  14        0.82       10.97      5.49 o 
   7   3  14       49.68       64.43      6.86 o 
   8   3  14        0.51       11.02      6.37 o 
   9   3  14        0.20        2.78      4.50 o 
  10   3  14       22.98       30.01      8.06 o 
   0   4  14      247.70      252.56     18.13 o 
   1   4  14       21.03       23.06      5.11 o 
   2   4  14        6.55        4.98      3.77 o 
   3   4  14      134.29      137.33      8.88 o 
   4   4  14        0.64       -1.62      3.42 o 
   5   4  14       11.27       16.44      5.02 o 
   6   4  14        6.83       13.33      5.21 o 
   7   4  14       70.51       81.83      8.87 o 
   8   4  14        0.39       -0.25      3.82 o 
   9   4  14        1.84        2.41      4.22 o 
   1   5  14        9.59       12.14      4.28 o 
   2   5  14       15.85       15.08      4.69 o 
   3   5  14        3.90        1.64      3.27 o 
   4   5  14       56.26       66.64      7.48 o 
   5   5  14       21.56       40.68      6.49 o 
   6   5  14       31.59       19.99      6.74 o 
   7   5  14        0.22       -0.54      4.61 o 
   8   5  14       12.45       12.08      5.75 o 
   0   6  14      171.72      179.69     15.51 o 
   1   6  14        2.72        6.97      4.16 o 
   2   6  14       20.14       13.95      4.76 o 
   3   6  14       59.17       58.43      6.66 o 
   4   6  14        4.21       12.53      4.82 o 
   5   6  14        4.82        8.48      4.73 o 
   6   6  14        0.27        3.40      4.81 o 
   7   6  14       29.38       50.29      8.60 o 
   1   7  14        0.08        0.31      3.83 o 
   2   7  14        1.71        8.14      4.28 o 
   3   7  14       30.86       33.73      6.20 o 
   4   7  14        0.81       -1.69      4.42 o 
   5   7  14        0.64        2.03      4.45 o 
   0   8  14        0.14        3.57      6.35 o 
   1   8  14        3.07       11.08      5.87 o 
   2   8  14        0.72        1.53      5.98 o 
   1   0  15       79.12       82.23     10.42 o 
   2   0  15       98.44      111.43     13.42 o 
   3   0  15        2.16       14.67     12.13 o 
   4   0  15       37.92       40.84      8.53 o 
   5   0  15      154.03      157.39     18.16 o 
   6   0  15       36.25       27.42      8.74 o 
   7   0  15       10.67       19.47     11.70 o 
   8   0  15       33.43       40.43     11.54 o 
   9   0  15        9.41       -5.51      7.64 o 
   0   1  15       72.09       76.72     10.72 o 
   1   1  15      128.03      134.05      9.32 o 
   2   1  15        0.47       -4.67      4.67 o 
   3   1  15       16.02        6.53      4.22 o 
   4   1  15      105.83       91.30      8.57 o 
   5   1  15        8.25        7.38      5.05 o 
   6   1  15        0.05        0.82      5.15 o 
   7   1  15       45.54       55.64      8.10 o 
   8   1  15        0.10        6.40      5.12 o 
   1   2  15       43.85       43.21      6.15 o 
   2   2  15       15.80       16.82      5.06 o 
   3   2  15       11.79        8.55      4.43 o 
   4   2  15        3.63       10.46      4.76 o 
   5   2  15      121.21      144.84     13.50 o 
   6   2  15        2.02        3.75      4.83 o 
   7   2  15        0.47       -0.91      4.41 o 
   8   2  15       87.12       90.40     10.07 o 
   0   3  15       83.15       84.60     10.29 o 
   1   3  15        0.01       -0.18      3.53 o 
   2   3  15       12.30       17.29      4.47 o 
   3   3  15       18.16       21.75      5.08 o 
   4   3  15       58.85       46.01      7.57 o 
   5   3  15        0.22       -1.71      4.82 o 
   6   3  15       21.40       10.39      5.58 o 
   7   3  15        0.53        5.85      6.35 o 
   8   3  15        4.75       12.38      5.96 o 
   1   4  15       11.74       12.79      5.55 o 
   2   4  15       14.83       13.72      4.85 o 
   3   4  15        7.37       15.29      5.35 o 
   4   4  15        0.51        2.40      4.70 o 
   5   4  15       14.04       21.24      5.68 o 
   6   4  15        1.42        7.25      6.99 o 
   7   4  15        2.67        8.15      5.56 o 
   0   5  15      230.08      199.08     16.31 o 
   1   5  15       26.80       28.62      8.09 o 
   2   5  15       24.95       28.72      5.79 o 
   3   5  15        3.65        0.71      3.89 o 
   4   5  15        4.49       -2.77      5.01 o 
   5   5  15        0.93       10.26      5.65 o 
   6   5  15        0.32       -4.28      6.08 o 
   1   6  15        8.89        3.73      4.46 o 
   2   6  15        9.82       15.55      5.81 o 
   3   6  15        1.50        6.23      6.34 o 
   0   0  16      335.13      302.06     31.31 o 
   1   0  16       71.57       66.64     10.64 o 
   2   0  16        5.18        4.66      6.99 o 
   3   0  16       41.92       41.00     10.68 o 
   4   0  16      105.52      120.25     15.98 o 
   5   0  16        0.26       -3.13      7.37 o 
   6   0  16       21.19       20.88     10.11 o 
   1   1  16       24.94       29.11      5.98 o 
   2   1  16       17.89       12.56      5.05 o 
   3   1  16        4.42       11.93      6.56 o 
   4   1  16       27.72       28.51      6.79 o 
   5   1  16        8.47       22.34      7.23 o 
   0   2  16       35.25       24.43      8.38 o 
   1   2  16        0.02        6.52      4.67 o 
   2   2  16        0.28        0.17      4.22 o 
   3   2  16        0.40       -5.00      5.00 o 
   4   2  16       13.99       17.63      6.38 o 
   5   2  16        0.23        5.67      9.08 o 
   1   3  16        8.75       18.92      5.50 o 
   2   3  16       12.17       19.98      5.59 o 
   3   3  16        3.87        1.60      5.45 o 
   4   3  16        0.39        5.87      5.53 o 
   0   4  16      129.12      116.04     12.81 o 
   1   4  16        0.07       -1.99      4.49 o 
   2   4  16       15.22       19.56      6.27 o 
                                                 
